# Supplementary material for: Ovarian cancer variant rs2072590 is associated with HOXD1 and HOXD3 gene expression
Source: Oncotarget. 2017 Oct 13;8(61):103410–4. doi: 10.18632/oncotarget.21902 (PMC5732737; doi:10.18632/oncotarget.21902)
Supplement: Supplementary file 2 [file oncotarget-08-103410-s002.xls]

## Sheet: PhenoScanner_eQTL
		Supplementary Table 1: Detailed results from functional annotation using PhenoScanner in 32 human tissues
SNP	Pos (hg19)	Alleles	Study	PMID	Source	Description	Tissue	Gene	Ensembl	N	Effect Allele	Beta	SE	P
rs4972504	chr2:177018726	C/T	GTEx	25954001	GTEx	Gene expression	Adipose subcutaneous	HOXD-AS1	ENSG00000224189.2	298	C	0.1774	0.04548	0.0001226
rs4972504	chr2:177018726	C/T	MuTHER	22941192	MuTHER	Gene expression	Adipose subcutaneous	HOXD3	NA	776	C	-0.04598	0.01023	6.924e-06
rs4972504	chr2:177018726	C/T	MuTHER	22941192	MuTHER	Gene expression	Adipose subcutaneous	HOXD1	NA	776	C	-0.03607	0.009701	0.0002004
rs2551802	chr2:177022158	C/G	GTEx	25954001	GTEx	Gene expression	Adipose subcutaneous	HOXD-AS1	ENSG00000224189.2	298	C	-0.1746	0.04335	7.407e-05
rs2252895	chr2:177023920	A/G	GTEx	25954001	GTEx	Gene expression	Adipose subcutaneous	HOXD-AS1	ENSG00000224189.2	298	A	-0.1803	0.04627	0.0001249
rs2252894	chr2:177023922	C/G	GTEx	25954001	GTEx	Gene expression	Adipose subcutaneous	HOXD-AS1	ENSG00000224189.2	298	C	0.1835	0.04493	5.912e-05
rs2857538	chr2:177024261	C/T	GTEx	25954001	GTEx	Gene expression	Adipose subcutaneous	HOXD-AS1	ENSG00000224189.2	298	C	-0.1843	0.04593	7.855e-05
rs2857540	chr2:177026698	G/T	GTEx	25954001	GTEx	Gene expression	Adipose subcutaneous	HOXD-AS1	ENSG00000224189.2	298	G	-0.1732	0.04633	0.0002285
rs2857540	chr2:177026698	G/T	MuTHER	22941192	MuTHER	Gene expression	Adipose subcutaneous	HOXD3	NA	776	G	0.04446	0.01009	1.041e-05
rs2857540	chr2:177026698	G/T	MuTHER	22941192	MuTHER	Gene expression	Adipose subcutaneous	HOXD1	NA	776	G	0.03751	0.009567	8.832e-05
rs2857540	chr2:177026698	G/T	MuTHER	22941192	MuTHER	Gene expression	Adipose subcutaneous	HOXD4	NA	776	G	0.01905	0.00685	0.0054
rs2113559	chr2:177031099	G/A	GTEx	25954001	GTEx	Gene expression	Adipose subcutaneous	HOXD-AS1	ENSG00000224189.2	298	G	0.172	0.04588	0.0002199
rs717852	chr2:177031623	T/C	GTEx	25954001	GTEx	Gene expression	Adipose subcutaneous	HOXD-AS1	ENSG00000224189.2	298	T	0.1836	0.04557	7.346e-05
rs717852	chr2:177031623	T/C	MuTHER	22941192	MuTHER	Gene expression	Adipose subcutaneous	HOXD4	NA	776	T	-0.01907	0.006814	0.0051
rs717852	chr2:177031623	T/C	MuTHER	22941192	MuTHER	Gene expression	Adipose subcutaneous	HOXD3	NA	776	T	-0.04545	0.01003	5.89e-06
rs717852	chr2:177031623	T/C	MuTHER	22941192	MuTHER	Gene expression	Adipose subcutaneous	HOXD1	NA	776	T	-0.03819	0.009516	5.99e-05
rs2249131	chr2:177032095	C/T	GTEx	25954001	GTEx	Gene expression	Adipose subcutaneous	HOXD-AS1	ENSG00000224189.2	298	C	-0.1836	0.04557	7.346e-05
rs2857532	chr2:177033283	A/G	GTEx	25954001	GTEx	Gene expression	Adipose subcutaneous	HOXD-AS1	ENSG00000224189.2	298	A	-0.1836	0.04557	7.346e-05
rs1051929	chr2:177036754	T/C	GTEx	25954001	GTEx	Gene expression	Adipose subcutaneous	HOXD-AS1	ENSG00000224189.2	298	T	-0.1821	0.04568	8.749e-05
rs711830	chr2:177037311	G/A	GTEx	25954001	GTEx	Gene expression	Adipose subcutaneous	HOXD-AS1	ENSG00000224189.2	298	G	0.1821	0.04568	8.754e-05
rs1318778	chr2:177037831	C/G	GTEx	25954001	GTEx	Gene expression	Adipose subcutaneous	HOXD-AS1	ENSG00000224189.2	298	C	-0.1821	0.04568	8.754e-05
rs1318778	chr2:177037831	C/G	MuTHER	22941192	MuTHER	Gene expression	Adipose subcutaneous	HOXD3	NA	776	C	0.04566	0.01	5.013e-06
rs1318778	chr2:177037831	C/G	MuTHER	22941192	MuTHER	Gene expression	Adipose subcutaneous	HOXD4	NA	776	C	0.01894	0.006795	0.0053
rs1318778	chr2:177037831	C/G	MuTHER	22941192	MuTHER	Gene expression	Adipose subcutaneous	HOXD1	NA	776	C	0.03828	0.00949	5.494e-05
rs1549334	chr2:177039197	G/A	GTEx	25954001	GTEx	Gene expression	Adipose subcutaneous	HOXD-AS1	ENSG00000224189.2	298	G	-0.1822	0.04569	8.747e-05
rs6433571	chr2:177039578	G/T	GTEx	25954001	GTEx	Gene expression	Adipose subcutaneous	HOXD-AS1	ENSG00000224189.2	298	G	-0.1663	0.04547	0.0003084
rs2072590	chr2:177042633	C/A	GTEx	25954001	GTEx	Gene expression	Adipose subcutaneous	HOXD-AS1	ENSG00000224189.2	298	C	0.1821	0.04569	8.769e-05
rs2072590	chr2:177042633	C/A	MuTHER	22941192	MuTHER	Gene expression	Adipose subcutaneous	HOXD1	NA	776	C	-0.03687	0.009386	8.564e-05
rs2072590	chr2:177042633	C/A	MuTHER	22941192	MuTHER	Gene expression	Adipose subcutaneous	HOXD4	NA	776	C	-0.01828	0.006726	0.0066
rs2072590	chr2:177042633	C/A	MuTHER	22941192	MuTHER	Gene expression	Adipose subcutaneous	HOXD3	NA	776	C	-0.04504	0.009896	5.347e-06
rs6755766	chr2:177043205	C/T	GTEx	25954001	GTEx	Gene expression	Adipose subcutaneous	HOXD-AS1	ENSG00000224189.2	298	C	0.1762	0.04564	0.0001435
rs6755777	chr2:177043226	G/T	GTEx	25954001	GTEx	Gene expression	Adipose subcutaneous	HOXD-AS1	ENSG00000224189.2	298	G	0.1815	0.04521	7.839e-05
rs1562315	chr2:177045482	T/A	GTEx	25954001	GTEx	Gene expression	Adipose subcutaneous	HOXD-AS1	ENSG00000224189.2	298	T	-0.1875	0.04485	3.989e-05
rs4972504	chr2:177018726	C/T	GTEx	25954001	GTEx	Gene expression	Adipose visceral omentum	HOXD-AS1	ENSG00000224189.2	185	C	0.1775	0.05909	0.003128
rs2252895	chr2:177023920	A/G	GTEx	25954001	GTEx	Gene expression	Adipose visceral omentum	HOXD-AS1	ENSG00000224189.2	185	A	-0.1693	0.05908	0.004776
rs2857538	chr2:177024261	C/T	GTEx	25954001	GTEx	Gene expression	Adipose visceral omentum	HOXD-AS1	ENSG00000224189.2	185	C	-0.1719	0.05884	0.004031
rs2857540	chr2:177026698	G/T	GTEx	25954001	GTEx	Gene expression	Adipose visceral omentum	HOXD-AS1	ENSG00000224189.2	185	G	-0.1836	0.05851	0.002055
rs2113559	chr2:177031099	G/A	GTEx	25954001	GTEx	Gene expression	Adipose visceral omentum	HOXD-AS1	ENSG00000224189.2	185	G	0.1812	0.05931	0.002666
rs717852	chr2:177031623	T/C	GTEx	25954001	GTEx	Gene expression	Adipose visceral omentum	HOXD-AS1	ENSG00000224189.2	185	T	0.18	0.05877	0.002603
rs2249131	chr2:177032095	C/T	GTEx	25954001	GTEx	Gene expression	Adipose visceral omentum	HOXD-AS1	ENSG00000224189.2	185	C	-0.1805	0.05881	0.002554
rs2857532	chr2:177033283	A/G	GTEx	25954001	GTEx	Gene expression	Adipose visceral omentum	HOXD-AS1	ENSG00000224189.2	185	A	-0.1753	0.05822	0.003065
rs1051929	chr2:177036754	T/C	GTEx	25954001	GTEx	Gene expression	Adipose visceral omentum	HOXD-AS1	ENSG00000224189.2	185	T	-0.1805	0.05881	0.002554
rs711830	chr2:177037311	G/A	GTEx	25954001	GTEx	Gene expression	Adipose visceral omentum	HOXD-AS1	ENSG00000224189.2	185	G	0.1752	0.0582	0.003065
rs1318778	chr2:177037831	C/G	GTEx	25954001	GTEx	Gene expression	Adipose visceral omentum	HOXD-AS1	ENSG00000224189.2	185	C	-0.1805	0.05881	0.002554
rs1549334	chr2:177039197	G/A	GTEx	25954001	GTEx	Gene expression	Adipose visceral omentum	HOXD-AS1	ENSG00000224189.2	185	G	-0.1804	0.05882	0.002572
rs6433571	chr2:177039578	G/T	GTEx	25954001	GTEx	Gene expression	Adipose visceral omentum	HOXD-AS1	ENSG00000224189.2	185	G	-0.1921	0.0583	0.001235
rs2072590	chr2:177042633	C/A	GTEx	25954001	GTEx	Gene expression	Adipose visceral omentum	HOXD-AS1	ENSG00000224189.2	185	C	0.1805	0.05881	0.002554
rs6755766	chr2:177043205	C/T	GTEx	25954001	GTEx	Gene expression	Adipose visceral omentum	HOXD-AS1	ENSG00000224189.2	185	C	0.1914	0.05959	0.001619
rs6755777	chr2:177043226	G/T	GTEx	25954001	GTEx	Gene expression	Adipose visceral omentum	HOXD-AS1	ENSG00000224189.2	185	G	0.1803	0.05882	0.002582
rs1562315	chr2:177045482	T/A	GTEx	25954001	GTEx	Gene expression	Adipose visceral omentum	HOXD-AS1	ENSG00000224189.2	185	T	-0.1762	0.05869	0.003147
rs4972504	chr2:177018726	C/T	GTEx	25954001	GTEx	Gene expression	Artery tibial	HOXD-AS1	ENSG00000224189.2	285	C	0.2007	0.05412	0.0002592
rs2551802	chr2:177022158	C/G	GTEx	25954001	GTEx	Gene expression	Artery tibial	HOXD-AS1	ENSG00000224189.2	285	C	-0.1929	0.05253	0.0002955
rs2252895	chr2:177023920	A/G	GTEx	25954001	GTEx	Gene expression	Artery tibial	HOXD-AS1	ENSG00000224189.2	285	A	-0.2139	0.05469	0.0001195
rs2252894	chr2:177023922	C/G	GTEx	25954001	GTEx	Gene expression	Artery tibial	HOXD-AS1	ENSG00000224189.2	285	C	0.1824	0.05522	0.0011
rs2857538	chr2:177024261	C/T	GTEx	25954001	GTEx	Gene expression	Artery tibial	HOXD-AS1	ENSG00000224189.2	285	C	-0.2069	0.05451	0.000186
rs2857540	chr2:177026698	G/T	GTEx	25954001	GTEx	Gene expression	Artery tibial	HOXD-AS1	ENSG00000224189.2	285	G	-0.1962	0.05538	0.0004743
rs2113559	chr2:177031099	G/A	GTEx	25954001	GTEx	Gene expression	Artery tibial	HOXD-AS1	ENSG00000224189.2	285	G	0.2134	0.05452	0.0001173
rs717852	chr2:177031623	T/C	GTEx	25954001	GTEx	Gene expression	Artery tibial	HOXD-AS1	ENSG00000224189.2	285	T	0.2045	0.05427	0.0002058
rs2249131	chr2:177032095	C/T	GTEx	25954001	GTEx	Gene expression	Artery tibial	HOXD-AS1	ENSG00000224189.2	285	C	-0.2045	0.05427	0.0002058
rs2857532	chr2:177033283	A/G	GTEx	25954001	GTEx	Gene expression	Artery tibial	HOXD-AS1	ENSG00000224189.2	285	A	-0.2045	0.05427	0.0002058
rs1051929	chr2:177036754	T/C	GTEx	25954001	GTEx	Gene expression	Artery tibial	HOXD-AS1	ENSG00000224189.2	285	T	-0.2048	0.05419	0.000198
rs711830	chr2:177037311	G/A	GTEx	25954001	GTEx	Gene expression	Artery tibial	HOXD-AS1	ENSG00000224189.2	285	G	0.2054	0.0541	0.0001856
rs1318778	chr2:177037831	C/G	GTEx	25954001	GTEx	Gene expression	Artery tibial	HOXD-AS1	ENSG00000224189.2	285	C	-0.2054	0.0541	0.0001856
rs1549334	chr2:177039197	G/A	GTEx	25954001	GTEx	Gene expression	Artery tibial	HOXD-AS1	ENSG00000224189.2	285	G	-0.2053	0.05411	0.0001867
rs6433571	chr2:177039578	G/T	GTEx	25954001	GTEx	Gene expression	Artery tibial	HOXD-AS1	ENSG00000224189.2	285	G	-0.2126	0.0534	9.081e-05
rs2072590	chr2:177042633	C/A	GTEx	25954001	GTEx	Gene expression	Artery tibial	HOXD-AS1	ENSG00000224189.2	285	C	0.2054	0.05411	0.0001862
rs6755766	chr2:177043205	C/T	GTEx	25954001	GTEx	Gene expression	Artery tibial	HOXD-AS1	ENSG00000224189.2	285	C	0.2135	0.05359	8.973e-05
rs6755777	chr2:177043226	G/T	GTEx	25954001	GTEx	Gene expression	Artery tibial	HOXD-AS1	ENSG00000224189.2	285	G	0.2102	0.05337	0.0001069
rs1562315	chr2:177045482	T/A	GTEx	25954001	GTEx	Gene expression	Artery tibial	HOXD-AS1	ENSG00000224189.2	285	T	-0.1955	0.05334	0.0003039
rs2113559	chr2:177031099	G/A	GTEx	25954001	GTEx	Gene expression	Brain cerebellar hemisphere	NA	ENSG00000236501.1	89	G	-0.4076	0.1534	0.009834
rs717852	chr2:177031623	T/C	GTEx	25954001	GTEx	Gene expression	Brain cerebellar hemisphere	NA	ENSG00000236501.1	89	T	-0.4069	0.1532	0.00988
rs2249131	chr2:177032095	C/T	GTEx	25954001	GTEx	Gene expression	Brain cerebellar hemisphere	NA	ENSG00000236501.1	89	C	0.4069	0.1532	0.00988
rs2857532	chr2:177033283	A/G	GTEx	25954001	GTEx	Gene expression	Brain cerebellar hemisphere	NA	ENSG00000236501.1	89	A	0.4069	0.1532	0.00988
rs1051929	chr2:177036754	T/C	GTEx	25954001	GTEx	Gene expression	Brain cerebellar hemisphere	NA	ENSG00000236501.1	89	T	0.4069	0.1532	0.00988
rs711830	chr2:177037311	G/A	GTEx	25954001	GTEx	Gene expression	Brain cerebellar hemisphere	NA	ENSG00000236501.1	89	G	-0.4069	0.1532	0.00988
rs1318778	chr2:177037831	C/G	GTEx	25954001	GTEx	Gene expression	Brain cerebellar hemisphere	NA	ENSG00000236501.1	89	C	0.4069	0.1532	0.00988
rs1549334	chr2:177039197	G/A	GTEx	25954001	GTEx	Gene expression	Brain cerebellar hemisphere	NA	ENSG00000236501.1	89	G	0.4069	0.1532	0.00988
rs6433571	chr2:177039578	G/T	GTEx	25954001	GTEx	Gene expression	Brain cerebellar hemisphere	NA	ENSG00000236501.1	89	G	0.4224	0.1474	0.005547
rs2072590	chr2:177042633	C/A	GTEx	25954001	GTEx	Gene expression	Brain cerebellar hemisphere	NA	ENSG00000236501.1	89	C	-0.4069	0.1532	0.00988
rs6755777	chr2:177043226	G/T	GTEx	25954001	GTEx	Gene expression	Brain cerebellar hemisphere	NA	ENSG00000236501.1	89	G	-0.408	0.1531	0.009656
rs4972504	chr2:177018726	C/T	GTEx	25954001	GTEx	Gene expression	Brain hippocampus	NA	ENSG00000226363.3	81	C	-0.3781	0.1182	0.002216
rs2252895	chr2:177023920	A/G	GTEx	25954001	GTEx	Gene expression	Brain hippocampus	NA	ENSG00000226363.3	81	A	0.3525	0.1171	0.003841
rs2857538	chr2:177024261	C/T	GTEx	25954001	GTEx	Gene expression	Brain hippocampus	NA	ENSG00000226363.3	81	C	0.3759	0.1207	0.002852
rs2857540	chr2:177026698	G/T	GTEx	25954001	GTEx	Gene expression	Brain hippocampus	HOXD-AS1	ENSG00000224189.2	81	G	0.2039	0.07477	0.008391
rs2857540	chr2:177026698	G/T	GTEx	25954001	GTEx	Gene expression	Brain hippocampus	NA	ENSG00000226363.3	81	G	0.3987	0.122	0.001814
rs2113559	chr2:177031099	G/A	GTEx	25954001	GTEx	Gene expression	Brain hippocampus	NA	ENSG00000226363.3	81	G	-0.3753	0.1209	0.002938
rs717852	chr2:177031623	T/C	GTEx	25954001	GTEx	Gene expression	Brain hippocampus	NA	ENSG00000226363.3	81	T	-0.376	0.1207	0.002848
rs2249131	chr2:177032095	C/T	GTEx	25954001	GTEx	Gene expression	Brain hippocampus	NA	ENSG00000226363.3	81	C	0.376	0.1207	0.002848
rs2857532	chr2:177033283	A/G	GTEx	25954001	GTEx	Gene expression	Brain hippocampus	NA	ENSG00000226363.3	81	A	0.376	0.1207	0.002848
rs1051929	chr2:177036754	T/C	GTEx	25954001	GTEx	Gene expression	Brain hippocampus	NA	ENSG00000226363.3	81	T	0.39	0.1231	0.002429
rs711830	chr2:177037311	G/A	GTEx	25954001	GTEx	Gene expression	Brain hippocampus	NA	ENSG00000226363.3	81	G	-0.39	0.1231	0.002429
rs1318778	chr2:177037831	C/G	GTEx	25954001	GTEx	Gene expression	Brain hippocampus	NA	ENSG00000226363.3	81	C	0.39	0.1231	0.002429
rs1549334	chr2:177039197	G/A	GTEx	25954001	GTEx	Gene expression	Brain hippocampus	NA	ENSG00000226363.3	81	G	0.39	0.1231	0.002429
rs6433571	chr2:177039578	G/T	GTEx	25954001	GTEx	Gene expression	Brain hippocampus	NA	ENSG00000226363.3	81	G	0.3595	0.122	0.004592
rs6433571	chr2:177039578	G/T	GTEx	25954001	GTEx	Gene expression	Brain hippocampus	HOXD-AS1	ENSG00000224189.2	81	G	0.1984	0.0738	0.009322
rs2072590	chr2:177042633	C/A	GTEx	25954001	GTEx	Gene expression	Brain hippocampus	NA	ENSG00000226363.3	81	C	-0.39	0.1231	0.002429
rs6755766	chr2:177043205	C/T	GTEx	25954001	GTEx	Gene expression	Brain hippocampus	NA	ENSG00000226363.3	81	C	-0.3777	0.1243	0.00354
rs6755777	chr2:177043226	G/T	GTEx	25954001	GTEx	Gene expression	Brain hippocampus	NA	ENSG00000226363.3	81	G	-0.3911	0.1231	0.002373
rs6755777	chr2:177043226	G/T	GTEx	25954001	GTEx	Gene expression	Brain hippocampus	HOXD-AS1	ENSG00000224189.2	81	G	-0.2005	0.07532	0.009981
rs1562315	chr2:177045482	T/A	GTEx	25954001	GTEx	Gene expression	Brain hippocampus	HOXD-AS1	ENSG00000224189.2	81	T	0.2029	0.07534	0.009201
rs1562315	chr2:177045482	T/A	GTEx	25954001	GTEx	Gene expression	Brain hippocampus	NA	ENSG00000226363.3	81	T	0.391	0.1234	0.002421
rs6755766	chr2:177043205	C/T	GTEx	25954001	GTEx	Gene expression	Brain nucleus accumbens basal ganglia	NA	ENSG00000237260.1	93	C	-0.368	0.1375	0.009247
rs2252895	chr2:177023920	A/G	GTEx	25954001	GTEx	Gene expression	Brain putamen basal ganglia	ATP5G3	ENSG00000154518.5	82	A	-0.1621	0.0588	0.007715
rs4972504	chr2:177018726	C/T	GTEx	25954001	GTEx	Gene expression	Breast mammary tissue	HOXD-AS1	ENSG00000224189.2	183	C	0.2368	0.04951	4.195e-06
rs2551802	chr2:177022158	C/G	GTEx	25954001	GTEx	Gene expression	Breast mammary tissue	HOXD-AS1	ENSG00000224189.2	183	C	-0.1993	0.04834	6.23e-05
rs2252895	chr2:177023920	A/G	GTEx	25954001	GTEx	Gene expression	Breast mammary tissue	HOXD-AS1	ENSG00000224189.2	183	A	-0.2516	0.05027	1.589e-06
rs2252894	chr2:177023922	C/G	GTEx	25954001	GTEx	Gene expression	Breast mammary tissue	HOXD-AS1	ENSG00000224189.2	183	C	0.262	0.05121	9.661e-07
rs2857538	chr2:177024261	C/T	GTEx	25954001	GTEx	Gene expression	Breast mammary tissue	HOXD-AS1	ENSG00000224189.2	183	C	-0.2553	0.04994	9.844e-07
rs2857540	chr2:177026698	G/T	GTEx	25954001	GTEx	Gene expression	Breast mammary tissue	HOXD-AS1	ENSG00000224189.2	183	G	-0.2467	0.05067	2.889e-06
rs2113559	chr2:177031099	G/A	GTEx	25954001	GTEx	Gene expression	Breast mammary tissue	HOXD-AS1	ENSG00000224189.2	183	G	0.2493	0.0502	1.892e-06
rs717852	chr2:177031623	T/C	GTEx	25954001	GTEx	Gene expression	Breast mammary tissue	HOXD-AS1	ENSG00000224189.2	183	T	0.2574	0.05001	8.442e-07
rs2249131	chr2:177032095	C/T	GTEx	25954001	GTEx	Gene expression	Breast mammary tissue	HOXD-AS1	ENSG00000224189.2	183	C	-0.2578	0.05007	8.337e-07
rs2857532	chr2:177033283	A/G	GTEx	25954001	GTEx	Gene expression	Breast mammary tissue	HOXD-AS1	ENSG00000224189.2	183	A	-0.2519	0.04943	1.057e-06
rs1051929	chr2:177036754	T/C	GTEx	25954001	GTEx	Gene expression	Breast mammary tissue	HOXD-AS1	ENSG00000224189.2	183	T	-0.2589	0.0494	5.503e-07
rs711830	chr2:177037311	G/A	GTEx	25954001	GTEx	Gene expression	Breast mammary tissue	HOXD-AS1	ENSG00000224189.2	183	G	0.2526	0.04858	6.597e-07
rs1318778	chr2:177037831	C/G	GTEx	25954001	GTEx	Gene expression	Breast mammary tissue	HOXD-AS1	ENSG00000224189.2	183	C	-0.2585	0.04919	5.17e-07
rs1549334	chr2:177039197	G/A	GTEx	25954001	GTEx	Gene expression	Breast mammary tissue	HOXD-AS1	ENSG00000224189.2	183	G	-0.2586	0.04921	5.175e-07
rs6433571	chr2:177039578	G/T	GTEx	25954001	GTEx	Gene expression	Breast mammary tissue	HOXD-AS1	ENSG00000224189.2	183	G	-0.2471	0.04821	9.239e-07
rs2072590	chr2:177042633	C/A	GTEx	25954001	GTEx	Gene expression	Breast mammary tissue	HOXD-AS1	ENSG00000224189.2	183	C	0.2585	0.0492	5.159e-07
rs6755766	chr2:177043205	C/T	GTEx	25954001	GTEx	Gene expression	Breast mammary tissue	HOXD-AS1	ENSG00000224189.2	183	C	0.2513	0.04925	1.027e-06
rs6755777	chr2:177043226	G/T	GTEx	25954001	GTEx	Gene expression	Breast mammary tissue	HOXD-AS1	ENSG00000224189.2	183	G	0.2472	0.04884	1.236e-06
rs1562315	chr2:177045482	T/A	GTEx	25954001	GTEx	Gene expression	Breast mammary tissue	HOXD-AS1	ENSG00000224189.2	183	T	-0.2469	0.04887	1.283e-06
rs4972504	chr2:177018726	C/T	GTEx	25954001	GTEx	Gene expression	Cells transformed fibroblasts	HOXD9	ENSG00000128709.10	272	C	-0.1747	0.0589	0.003344
rs4972504	chr2:177018726	C/T	GTEx	25954001	GTEx	Gene expression	Cells transformed fibroblasts	NA	ENSG00000226363.3	272	C	-0.5366	0.07286	3.128e-12
rs4972504	chr2:177018726	C/T	GTEx	25954001	GTEx	Gene expression	Cells transformed fibroblasts	HOXD3	ENSG00000128652.7	272	C	-0.1745	0.05373	0.001339
rs2551802	chr2:177022158	C/G	GTEx	25954001	GTEx	Gene expression	Cells transformed fibroblasts	NA	ENSG00000226363.3	272	C	0.4409	0.07209	4.091e-09
rs2551802	chr2:177022158	C/G	GTEx	25954001	GTEx	Gene expression	Cells transformed fibroblasts	HOXD9	ENSG00000128709.10	272	C	0.1506	0.05673	0.008481
rs2551802	chr2:177022158	C/G	GTEx	25954001	GTEx	Gene expression	Cells transformed fibroblasts	HOXD3	ENSG00000128652.7	272	C	0.155	0.05173	0.003025
rs2252895	chr2:177023920	A/G	GTEx	25954001	GTEx	Gene expression	Cells transformed fibroblasts	HOXD3	ENSG00000128652.7	272	A	0.1657	0.05375	0.0023
rs2252895	chr2:177023920	A/G	GTEx	25954001	GTEx	Gene expression	Cells transformed fibroblasts	NA	ENSG00000226363.3	272	A	0.5397	0.0726	2.069e-12
rs2252895	chr2:177023920	A/G	GTEx	25954001	GTEx	Gene expression	Cells transformed fibroblasts	HOXD9	ENSG00000128709.10	272	A	0.1665	0.0589	0.005108
rs2252894	chr2:177023922	C/G	GTEx	25954001	GTEx	Gene expression	Cells transformed fibroblasts	HOXD9	ENSG00000128709.10	272	C	-0.1607	0.05976	0.007695
rs2252894	chr2:177023922	C/G	GTEx	25954001	GTEx	Gene expression	Cells transformed fibroblasts	NA	ENSG00000226363.3	272	C	-0.4867	0.07536	6.203e-10
rs2252894	chr2:177023922	C/G	GTEx	25954001	GTEx	Gene expression	Cells transformed fibroblasts	HOXD3	ENSG00000128652.7	272	C	-0.1668	0.05447	0.002454
rs2857538	chr2:177024261	C/T	GTEx	25954001	GTEx	Gene expression	Cells transformed fibroblasts	HOXD9	ENSG00000128709.10	272	C	0.1601	0.05872	0.006894
rs2857538	chr2:177024261	C/T	GTEx	25954001	GTEx	Gene expression	Cells transformed fibroblasts	NA	ENSG00000226363.3	272	C	0.5502	0.07187	5.312e-13
rs2857538	chr2:177024261	C/T	GTEx	25954001	GTEx	Gene expression	Cells transformed fibroblasts	HOXD3	ENSG00000128652.7	272	C	0.1597	0.05359	0.003189
rs2857540	chr2:177026698	G/T	GTEx	25954001	GTEx	Gene expression	Cells transformed fibroblasts	NA	ENSG00000226363.3	272	G	0.5579	0.0719	2.77e-13
rs2857540	chr2:177026698	G/T	GTEx	25954001	GTEx	Gene expression	Cells transformed fibroblasts	HOXD9	ENSG00000128709.10	272	G	0.1643	0.05886	0.005679
rs2857540	chr2:177026698	G/T	GTEx	25954001	GTEx	Gene expression	Cells transformed fibroblasts	HOXD3	ENSG00000128652.7	272	G	0.1475	0.05392	0.006697
rs2113559	chr2:177031099	G/A	GTEx	25954001	GTEx	Gene expression	Cells transformed fibroblasts	HOXD3	ENSG00000128652.7	272	G	-0.146	0.05382	0.007191
rs2113559	chr2:177031099	G/A	GTEx	25954001	GTEx	Gene expression	Cells transformed fibroblasts	HOXD9	ENSG00000128709.10	272	G	-0.1638	0.05874	0.005741
rs2113559	chr2:177031099	G/A	GTEx	25954001	GTEx	Gene expression	Cells transformed fibroblasts	NA	ENSG00000226363.3	272	G	-0.5499	0.07198	5.803e-13
rs717852	chr2:177031623	T/C	GTEx	25954001	GTEx	Gene expression	Cells transformed fibroblasts	NA	ENSG00000226363.3	272	T	-0.5442	0.07173	8.082e-13
rs717852	chr2:177031623	T/C	GTEx	25954001	GTEx	Gene expression	Cells transformed fibroblasts	HOXD3	ENSG00000128652.7	272	T	-0.1511	0.05349	0.005138
rs717852	chr2:177031623	T/C	GTEx	25954001	GTEx	Gene expression	Cells transformed fibroblasts	HOXD9	ENSG00000128709.10	272	T	-0.1608	0.05848	0.006459
rs2249131	chr2:177032095	C/T	GTEx	25954001	GTEx	Gene expression	Cells transformed fibroblasts	NA	ENSG00000226363.3	272	C	0.5446	0.07181	8.259e-13
rs2249131	chr2:177032095	C/T	GTEx	25954001	GTEx	Gene expression	Cells transformed fibroblasts	HOXD3	ENSG00000128652.7	272	C	0.1515	0.05354	0.005074
rs2249131	chr2:177032095	C/T	GTEx	25954001	GTEx	Gene expression	Cells transformed fibroblasts	HOXD9	ENSG00000128709.10	272	C	0.1612	0.05854	0.006351
rs2857532	chr2:177033283	A/G	GTEx	25954001	GTEx	Gene expression	Cells transformed fibroblasts	HOXD9	ENSG00000128709.10	272	A	0.1564	0.05796	0.007498
rs2857532	chr2:177033283	A/G	GTEx	25954001	GTEx	Gene expression	Cells transformed fibroblasts	NA	ENSG00000226363.3	272	A	0.5381	0.07108	8.965e-13
rs2857532	chr2:177033283	A/G	GTEx	25954001	GTEx	Gene expression	Cells transformed fibroblasts	HOXD3	ENSG00000128652.7	272	A	0.1478	0.05301	0.00574
rs1051929	chr2:177036754	T/C	GTEx	25954001	GTEx	Gene expression	Cells transformed fibroblasts	HOXD9	ENSG00000128709.10	272	T	0.1564	0.0584	0.007921
rs1051929	chr2:177036754	T/C	GTEx	25954001	GTEx	Gene expression	Cells transformed fibroblasts	NA	ENSG00000226363.3	272	T	0.5468	0.07145	5.363e-13
rs1051929	chr2:177036754	T/C	GTEx	25954001	GTEx	Gene expression	Cells transformed fibroblasts	HOXD3	ENSG00000128652.7	272	T	0.1395	0.05351	0.009724
rs711830	chr2:177037311	G/A	GTEx	25954001	GTEx	Gene expression	Cells transformed fibroblasts	NA	ENSG00000226363.3	272	G	-0.5367	0.07063	7.493e-13
rs711830	chr2:177037311	G/A	GTEx	25954001	GTEx	Gene expression	Cells transformed fibroblasts	HOXD9	ENSG00000128709.10	272	G	-0.1511	0.05769	0.009414
rs1318778	chr2:177037831	C/G	GTEx	25954001	GTEx	Gene expression	Cells transformed fibroblasts	NA	ENSG00000226363.3	272	C	0.543	0.07136	7.012e-13
rs1318778	chr2:177037831	C/G	GTEx	25954001	GTEx	Gene expression	Cells transformed fibroblasts	HOXD9	ENSG00000128709.10	272	C	0.1554	0.05826	0.008196
rs1549334	chr2:177039197	G/A	GTEx	25954001	GTEx	Gene expression	Cells transformed fibroblasts	NA	ENSG00000226363.3	272	G	0.5432	0.07137	6.955e-13
rs1549334	chr2:177039197	G/A	GTEx	25954001	GTEx	Gene expression	Cells transformed fibroblasts	HOXD9	ENSG00000128709.10	272	G	0.1554	0.05827	0.008188
rs6433571	chr2:177039578	G/T	GTEx	25954001	GTEx	Gene expression	Cells transformed fibroblasts	HOXD3	ENSG00000128652.7	272	G	0.1399	0.05294	0.008801
rs6433571	chr2:177039578	G/T	GTEx	25954001	GTEx	Gene expression	Cells transformed fibroblasts	NA	ENSG00000226363.3	272	G	0.5411	0.07072	5.422e-13
rs6433571	chr2:177039578	G/T	GTEx	25954001	GTEx	Gene expression	Cells transformed fibroblasts	HOXD9	ENSG00000128709.10	272	G	0.1563	0.05779	0.007345
rs2072590	chr2:177042633	C/A	GTEx	25954001	GTEx	Gene expression	Cells transformed fibroblasts	NA	ENSG00000226363.3	272	C	-0.543	0.07136	7.056e-13
rs2072590	chr2:177042633	C/A	GTEx	25954001	GTEx	Gene expression	Cells transformed fibroblasts	HOXD9	ENSG00000128709.10	272	C	-0.1555	0.05827	0.008172
rs6755766	chr2:177043205	C/T	GTEx	25954001	GTEx	Gene expression	Cells transformed fibroblasts	NA	ENSG00000226363.3	272	C	-0.5436	0.0712	6.054e-13
rs6755777	chr2:177043226	G/T	GTEx	25954001	GTEx	Gene expression	Cells transformed fibroblasts	NA	ENSG00000226363.3	272	G	-0.5439	0.07122	5.963e-13
rs1562315	chr2:177045482	T/A	GTEx	25954001	GTEx	Gene expression	Cells transformed fibroblasts	NA	ENSG00000226363.3	272	T	0.5435	0.07133	6.628e-13
rs1562315	chr2:177045482	T/A	GTEx	25954001	GTEx	Gene expression	Cells transformed fibroblasts	HOXD9	ENSG00000128709.10	272	T	0.1529	0.05829	0.009312
rs2551802	chr2:177022158	C/G	GTEx	25954001	GTEx	Gene expression	Colon sigmoid	HOXD11	ENSG00000128713.11	124	C	0.3074	0.11	0.006212
rs4972504	chr2:177018726	C/T	GTEx	25954001	GTEx	Gene expression	Colon transverse	KIAA1715	ENSG00000144320.9	169	C	0.2725	0.068	0.0001023
rs2551802	chr2:177022158	C/G	GTEx	25954001	GTEx	Gene expression	Colon transverse	KIAA1715	ENSG00000144320.9	169	C	-0.2132	0.06767	0.002016
rs2252895	chr2:177023920	A/G	GTEx	25954001	GTEx	Gene expression	Colon transverse	KIAA1715	ENSG00000144320.9	169	A	-0.259	0.06917	0.0002693
rs2252894	chr2:177023922	C/G	GTEx	25954001	GTEx	Gene expression	Colon transverse	KIAA1715	ENSG00000144320.9	169	C	0.2165	0.07025	0.002511
rs2857538	chr2:177024261	C/T	GTEx	25954001	GTEx	Gene expression	Colon transverse	KIAA1715	ENSG00000144320.9	169	C	-0.267	0.06859	0.0001569
rs2857540	chr2:177026698	G/T	GTEx	25954001	GTEx	Gene expression	Colon transverse	KIAA1715	ENSG00000144320.9	169	G	-0.2573	0.06923	0.0002973
rs2113559	chr2:177031099	G/A	GTEx	25954001	GTEx	Gene expression	Colon transverse	KIAA1715	ENSG00000144320.9	169	G	0.2495	0.06807	0.0003571
rs717852	chr2:177031623	T/C	GTEx	25954001	GTEx	Gene expression	Colon transverse	KIAA1715	ENSG00000144320.9	169	T	0.2417	0.06853	0.0005771
rs2249131	chr2:177032095	C/T	GTEx	25954001	GTEx	Gene expression	Colon transverse	KIAA1715	ENSG00000144320.9	169	C	-0.2413	0.06862	0.0006009
rs2857532	chr2:177033283	A/G	GTEx	25954001	GTEx	Gene expression	Colon transverse	NA	ENSG00000272729.1	169	A	0.2619	0.09843	0.008755
rs2857532	chr2:177033283	A/G	GTEx	25954001	GTEx	Gene expression	Colon transverse	KIAA1715	ENSG00000144320.9	169	A	-0.2412	0.06756	0.0004984
rs1051929	chr2:177036754	T/C	GTEx	25954001	GTEx	Gene expression	Colon transverse	KIAA1715	ENSG00000144320.9	169	T	-0.2444	0.06813	0.00047
rs711830	chr2:177037311	G/A	GTEx	25954001	GTEx	Gene expression	Colon transverse	KIAA1715	ENSG00000144320.9	169	G	0.244	0.06687	0.000377
rs1318778	chr2:177037831	C/G	GTEx	25954001	GTEx	Gene expression	Colon transverse	KIAA1715	ENSG00000144320.9	169	C	-0.2443	0.06791	0.000453
rs1549334	chr2:177039197	G/A	GTEx	25954001	GTEx	Gene expression	Colon transverse	KIAA1715	ENSG00000144320.9	169	G	-0.2444	0.06792	0.0004514
rs6433571	chr2:177039578	G/T	GTEx	25954001	GTEx	Gene expression	Colon transverse	KIAA1715	ENSG00000144320.9	169	G	-0.2423	0.06714	0.0004346
rs2072590	chr2:177042633	C/A	GTEx	25954001	GTEx	Gene expression	Colon transverse	KIAA1715	ENSG00000144320.9	169	C	0.2444	0.06793	0.0004532
rs6755766	chr2:177043205	C/T	GTEx	25954001	GTEx	Gene expression	Colon transverse	KIAA1715	ENSG00000144320.9	169	C	0.2383	0.06602	0.0004335
rs6755777	chr2:177043226	G/T	GTEx	25954001	GTEx	Gene expression	Colon transverse	KIAA1715	ENSG00000144320.9	169	G	0.2386	0.06599	0.0004249
rs1562315	chr2:177045482	T/A	GTEx	25954001	GTEx	Gene expression	Colon transverse	KIAA1715	ENSG00000144320.9	169	T	-0.2345	0.06582	0.0005113
rs4972504	chr2:177018726	C/T	GTEx	25954001	GTEx	Gene expression	Esophagus gastroesophageal junction	HOXD-AS1	ENSG00000224189.2	127	C	0.3903	0.1013	0.0002025
rs2551802	chr2:177022158	C/G	GTEx	25954001	GTEx	Gene expression	Esophagus gastroesophageal junction	HOXD-AS1	ENSG00000224189.2	127	C	-0.4264	0.0992	3.866e-05
rs2252895	chr2:177023920	A/G	GTEx	25954001	GTEx	Gene expression	Esophagus gastroesophageal junction	HOXD-AS1	ENSG00000224189.2	127	A	-0.3777	0.1023	0.0003555
rs2252894	chr2:177023922	C/G	GTEx	25954001	GTEx	Gene expression	Esophagus gastroesophageal junction	HOXD-AS1	ENSG00000224189.2	127	C	0.4366	0.1016	3.899e-05
rs2857538	chr2:177024261	C/T	GTEx	25954001	GTEx	Gene expression	Esophagus gastroesophageal junction	HOXD-AS1	ENSG00000224189.2	127	C	-0.3793	0.1023	0.0003376
rs2857540	chr2:177026698	G/T	GTEx	25954001	GTEx	Gene expression	Esophagus gastroesophageal junction	HOXD-AS1	ENSG00000224189.2	127	G	-0.3662	0.1044	0.0006623
rs2113559	chr2:177031099	G/A	GTEx	25954001	GTEx	Gene expression	Esophagus gastroesophageal junction	HOXD-AS1	ENSG00000224189.2	127	G	0.3928	0.1033	0.0002415
rs717852	chr2:177031623	T/C	GTEx	25954001	GTEx	Gene expression	Esophagus gastroesophageal junction	HOXD-AS1	ENSG00000224189.2	127	T	0.3912	0.104	0.0002776
rs2249131	chr2:177032095	C/T	GTEx	25954001	GTEx	Gene expression	Esophagus gastroesophageal junction	HOXD-AS1	ENSG00000224189.2	127	C	-0.3943	0.1041	0.0002539
rs2857532	chr2:177033283	A/G	GTEx	25954001	GTEx	Gene expression	Esophagus gastroesophageal junction	HOXD-AS1	ENSG00000224189.2	127	A	-0.3685	0.1026	0.0004986
rs1051929	chr2:177036754	T/C	GTEx	25954001	GTEx	Gene expression	Esophagus gastroesophageal junction	HOXD-AS1	ENSG00000224189.2	127	T	-0.3943	0.1041	0.0002539
rs711830	chr2:177037311	G/A	GTEx	25954001	GTEx	Gene expression	Esophagus gastroesophageal junction	HOXD-AS1	ENSG00000224189.2	127	G	0.3677	0.1026	0.0005143
rs1318778	chr2:177037831	C/G	GTEx	25954001	GTEx	Gene expression	Esophagus gastroesophageal junction	HOXD-AS1	ENSG00000224189.2	127	C	-0.3943	0.1041	0.0002539
rs1549334	chr2:177039197	G/A	GTEx	25954001	GTEx	Gene expression	Esophagus gastroesophageal junction	HOXD-AS1	ENSG00000224189.2	127	G	-0.3945	0.1042	0.0002547
rs6433571	chr2:177039578	G/T	GTEx	25954001	GTEx	Gene expression	Esophagus gastroesophageal junction	HOXD-AS1	ENSG00000224189.2	127	G	-0.3877	0.1031	0.0002797
rs2072590	chr2:177042633	C/A	GTEx	25954001	GTEx	Gene expression	Esophagus gastroesophageal junction	HOXD-AS1	ENSG00000224189.2	127	C	0.3944	0.1041	0.0002537
rs6755766	chr2:177043205	C/T	GTEx	25954001	GTEx	Gene expression	Esophagus gastroesophageal junction	HOXD-AS1	ENSG00000224189.2	127	C	0.3943	0.1041	0.0002539
rs6755777	chr2:177043226	G/T	GTEx	25954001	GTEx	Gene expression	Esophagus gastroesophageal junction	HOXD-AS1	ENSG00000224189.2	127	G	0.3957	0.1042	0.0002443
rs1562315	chr2:177045482	T/A	GTEx	25954001	GTEx	Gene expression	Esophagus gastroesophageal junction	HOXD-AS1	ENSG00000224189.2	127	T	-0.3759	0.1042	0.0004772
rs4972504	chr2:177018726	C/T	GTEx	25954001	GTEx	Gene expression	Esophagus mucosa	HOXD-AS1	ENSG00000224189.2	241	C	0.2705	0.06513	4.821e-05
rs4972504	chr2:177018726	C/T	GTEx	25954001	GTEx	Gene expression	Esophagus mucosa	KIAA1715	ENSG00000144320.9	241	C	0.1999	0.05386	0.0002656
rs2551802	chr2:177022158	C/G	GTEx	25954001	GTEx	Gene expression	Esophagus mucosa	KIAA1715	ENSG00000144320.9	241	C	-0.1789	0.05129	0.0005969
rs2551802	chr2:177022158	C/G	GTEx	25954001	GTEx	Gene expression	Esophagus mucosa	HOXD-AS1	ENSG00000224189.2	241	C	-0.2018	0.06279	0.001523
rs2252895	chr2:177023920	A/G	GTEx	25954001	GTEx	Gene expression	Esophagus mucosa	KIAA1715	ENSG00000144320.9	241	A	-0.207	0.05489	0.0002126
rs2252895	chr2:177023920	A/G	GTEx	25954001	GTEx	Gene expression	Esophagus mucosa	HOXD-AS1	ENSG00000224189.2	241	A	-0.2714	0.06654	6.503e-05
rs2252894	chr2:177023922	C/G	GTEx	25954001	GTEx	Gene expression	Esophagus mucosa	HOXD-AS1	ENSG00000224189.2	241	C	0.2817	0.06562	2.726e-05
rs2252894	chr2:177023922	C/G	GTEx	25954001	GTEx	Gene expression	Esophagus mucosa	KIAA1715	ENSG00000144320.9	241	C	0.1605	0.05508	0.003968
rs2857538	chr2:177024261	C/T	GTEx	25954001	GTEx	Gene expression	Esophagus mucosa	HOXD-AS1	ENSG00000224189.2	241	C	-0.2805	0.06593	3.198e-05
rs2857538	chr2:177024261	C/T	GTEx	25954001	GTEx	Gene expression	Esophagus mucosa	KIAA1715	ENSG00000144320.9	241	C	-0.2013	0.05465	0.0002937
rs2857540	chr2:177026698	G/T	GTEx	25954001	GTEx	Gene expression	Esophagus mucosa	HOXD-AS1	ENSG00000224189.2	241	G	-0.2679	0.06616	7.28e-05
rs2857540	chr2:177026698	G/T	GTEx	25954001	GTEx	Gene expression	Esophagus mucosa	KIAA1715	ENSG00000144320.9	241	G	-0.1845	0.05492	0.0009309
rs2113559	chr2:177031099	G/A	GTEx	25954001	GTEx	Gene expression	Esophagus mucosa	HOXD-AS1	ENSG00000224189.2	241	G	0.2774	0.06529	3.269e-05
rs2113559	chr2:177031099	G/A	GTEx	25954001	GTEx	Gene expression	Esophagus mucosa	KIAA1715	ENSG00000144320.9	241	G	0.1918	0.05424	0.0005015
rs717852	chr2:177031623	T/C	GTEx	25954001	GTEx	Gene expression	Esophagus mucosa	KIAA1715	ENSG00000144320.9	241	T	0.1921	0.05412	0.0004776
rs717852	chr2:177031623	T/C	GTEx	25954001	GTEx	Gene expression	Esophagus mucosa	HOXD-AS1	ENSG00000224189.2	241	T	0.2772	0.06514	3.186e-05
rs2249131	chr2:177032095	C/T	GTEx	25954001	GTEx	Gene expression	Esophagus mucosa	KIAA1715	ENSG00000144320.9	241	C	-0.1921	0.05412	0.0004776
rs2249131	chr2:177032095	C/T	GTEx	25954001	GTEx	Gene expression	Esophagus mucosa	HOXD-AS1	ENSG00000224189.2	241	C	-0.2772	0.06514	3.186e-05
rs2857532	chr2:177033283	A/G	GTEx	25954001	GTEx	Gene expression	Esophagus mucosa	KIAA1715	ENSG00000144320.9	241	A	-0.1922	0.05411	0.0004742
rs2857532	chr2:177033283	A/G	GTEx	25954001	GTEx	Gene expression	Esophagus mucosa	HOXD-AS1	ENSG00000224189.2	241	A	-0.2778	0.06512	3.038e-05
rs1051929	chr2:177036754	T/C	GTEx	25954001	GTEx	Gene expression	Esophagus mucosa	KIAA1715	ENSG00000144320.9	241	T	-0.1748	0.05412	0.001442
rs1051929	chr2:177036754	T/C	GTEx	25954001	GTEx	Gene expression	Esophagus mucosa	HOXD-AS1	ENSG00000224189.2	241	T	-0.2662	0.06502	6.08e-05
rs711830	chr2:177037311	G/A	GTEx	25954001	GTEx	Gene expression	Esophagus mucosa	HOXD-AS1	ENSG00000224189.2	241	G	0.2639	0.06488	6.774e-05
rs711830	chr2:177037311	G/A	GTEx	25954001	GTEx	Gene expression	Esophagus mucosa	MTX2	ENSG00000128654.9	241	G	-0.145	0.0557	0.009922
rs711830	chr2:177037311	G/A	GTEx	25954001	GTEx	Gene expression	Esophagus mucosa	KIAA1715	ENSG00000144320.9	241	G	0.1736	0.05399	0.001519
rs1318778	chr2:177037831	C/G	GTEx	25954001	GTEx	Gene expression	Esophagus mucosa	HOXD-AS1	ENSG00000224189.2	241	C	-0.2639	0.06488	6.774e-05
rs1318778	chr2:177037831	C/G	GTEx	25954001	GTEx	Gene expression	Esophagus mucosa	KIAA1715	ENSG00000144320.9	241	C	-0.1736	0.05399	0.001519
rs1318778	chr2:177037831	C/G	GTEx	25954001	GTEx	Gene expression	Esophagus mucosa	MTX2	ENSG00000128654.9	241	C	0.145	0.0557	0.009922
rs1549334	chr2:177039197	G/A	GTEx	25954001	GTEx	Gene expression	Esophagus mucosa	KIAA1715	ENSG00000144320.9	241	G	-0.1737	0.05401	0.001511
rs1549334	chr2:177039197	G/A	GTEx	25954001	GTEx	Gene expression	Esophagus mucosa	MTX2	ENSG00000128654.9	241	G	0.1451	0.05571	0.009876
rs1549334	chr2:177039197	G/A	GTEx	25954001	GTEx	Gene expression	Esophagus mucosa	HOXD-AS1	ENSG00000224189.2	241	G	-0.2636	0.0649	6.969e-05
rs6433571	chr2:177039578	G/T	GTEx	25954001	GTEx	Gene expression	Esophagus mucosa	KIAA1715	ENSG00000144320.9	241	G	-0.1753	0.05375	0.0013
rs6433571	chr2:177039578	G/T	GTEx	25954001	GTEx	Gene expression	Esophagus mucosa	HOXD-AS1	ENSG00000224189.2	241	G	-0.2631	0.06462	6.669e-05
rs2072590	chr2:177042633	C/A	GTEx	25954001	GTEx	Gene expression	Esophagus mucosa	HOXD-AS1	ENSG00000224189.2	241	C	0.2639	0.06489	6.778e-05
rs2072590	chr2:177042633	C/A	GTEx	25954001	GTEx	Gene expression	Esophagus mucosa	KIAA1715	ENSG00000144320.9	241	C	0.1736	0.054	0.001519
rs2072590	chr2:177042633	C/A	GTEx	25954001	GTEx	Gene expression	Esophagus mucosa	MTX2	ENSG00000128654.9	241	C	-0.145	0.05571	0.009944
rs6755766	chr2:177043205	C/T	GTEx	25954001	GTEx	Gene expression	Esophagus mucosa	HOXD-AS1	ENSG00000224189.2	241	C	0.2721	0.06427	3.48e-05
rs6755766	chr2:177043205	C/T	GTEx	25954001	GTEx	Gene expression	Esophagus mucosa	KIAA1715	ENSG00000144320.9	241	C	0.1658	0.05376	0.00233
rs6755777	chr2:177043226	G/T	GTEx	25954001	GTEx	Gene expression	Esophagus mucosa	HOXD-AS1	ENSG00000224189.2	241	G	0.2608	0.06399	6.576e-05
rs6755777	chr2:177043226	G/T	GTEx	25954001	GTEx	Gene expression	Esophagus mucosa	MTX2	ENSG00000128654.9	241	G	-0.1449	0.05492	0.008986
rs6755777	chr2:177043226	G/T	GTEx	25954001	GTEx	Gene expression	Esophagus mucosa	KIAA1715	ENSG00000144320.9	241	G	0.1728	0.05323	0.001367
rs1562315	chr2:177045482	T/A	GTEx	25954001	GTEx	Gene expression	Esophagus mucosa	KIAA1715	ENSG00000144320.9	241	T	-0.1665	0.05316	0.001995
rs1562315	chr2:177045482	T/A	GTEx	25954001	GTEx	Gene expression	Esophagus mucosa	HOXD-AS1	ENSG00000224189.2	241	T	-0.2655	0.06368	4.503e-05
rs4972504	chr2:177018726	C/T	GTEx	25954001	GTEx	Gene expression	Esophagus muscularis	KIAA1715	ENSG00000144320.9	218	C	0.2309	0.06794	0.0008326
rs4972504	chr2:177018726	C/T	GTEx	25954001	GTEx	Gene expression	Esophagus muscularis	LINC01116	ENSG00000163364.5	218	C	-0.1759	0.06673	0.009096
rs2551802	chr2:177022158	C/G	GTEx	25954001	GTEx	Gene expression	Esophagus muscularis	KIAA1715	ENSG00000144320.9	218	C	-0.2156	0.06565	0.001229
rs2252895	chr2:177023920	A/G	GTEx	25954001	GTEx	Gene expression	Esophagus muscularis	KIAA1715	ENSG00000144320.9	218	A	-0.2296	0.06871	0.00101
rs2857538	chr2:177024261	C/T	GTEx	25954001	GTEx	Gene expression	Esophagus muscularis	KIAA1715	ENSG00000144320.9	218	C	-0.2237	0.06943	0.001514
rs2857540	chr2:177026698	G/T	GTEx	25954001	GTEx	Gene expression	Esophagus muscularis	LINC01116	ENSG00000163364.5	218	G	0.1871	0.06736	0.006046
rs2857540	chr2:177026698	G/T	GTEx	25954001	GTEx	Gene expression	Esophagus muscularis	KIAA1715	ENSG00000144320.9	218	G	-0.2181	0.06901	0.001848
rs2113559	chr2:177031099	G/A	GTEx	25954001	GTEx	Gene expression	Esophagus muscularis	KIAA1715	ENSG00000144320.9	218	G	0.2223	0.06879	0.00146
rs2113559	chr2:177031099	G/A	GTEx	25954001	GTEx	Gene expression	Esophagus muscularis	LINC01116	ENSG00000163364.5	218	G	-0.1976	0.06705	0.00363
rs717852	chr2:177031623	T/C	GTEx	25954001	GTEx	Gene expression	Esophagus muscularis	LINC01116	ENSG00000163364.5	218	T	-0.1769	0.06737	0.009393
rs717852	chr2:177031623	T/C	GTEx	25954001	GTEx	Gene expression	Esophagus muscularis	KIAA1715	ENSG00000144320.9	218	T	0.2162	0.06889	0.00198
rs2249131	chr2:177032095	C/T	GTEx	25954001	GTEx	Gene expression	Esophagus muscularis	KIAA1715	ENSG00000144320.9	218	C	-0.2162	0.06889	0.00198
rs2249131	chr2:177032095	C/T	GTEx	25954001	GTEx	Gene expression	Esophagus muscularis	LINC01116	ENSG00000163364.5	218	C	0.1769	0.06737	0.009393
rs2857532	chr2:177033283	A/G	GTEx	25954001	GTEx	Gene expression	Esophagus muscularis	LINC01116	ENSG00000163364.5	218	A	0.1771	0.06736	0.009314
rs2857532	chr2:177033283	A/G	GTEx	25954001	GTEx	Gene expression	Esophagus muscularis	KIAA1715	ENSG00000144320.9	218	A	-0.2163	0.06888	0.001972
rs1051929	chr2:177036754	T/C	GTEx	25954001	GTEx	Gene expression	Esophagus muscularis	LINC01116	ENSG00000163364.5	218	T	0.1815	0.06686	0.007272
rs1051929	chr2:177036754	T/C	GTEx	25954001	GTEx	Gene expression	Esophagus muscularis	KIAA1715	ENSG00000144320.9	218	T	-0.2081	0.06858	0.002767
rs711830	chr2:177037311	G/A	GTEx	25954001	GTEx	Gene expression	Esophagus muscularis	LINC01116	ENSG00000163364.5	218	G	-0.1822	0.06666	0.006905
rs711830	chr2:177037311	G/A	GTEx	25954001	GTEx	Gene expression	Esophagus muscularis	KIAA1715	ENSG00000144320.9	218	G	0.2056	0.06842	0.003028
rs1318778	chr2:177037831	C/G	GTEx	25954001	GTEx	Gene expression	Esophagus muscularis	KIAA1715	ENSG00000144320.9	218	C	-0.2056	0.06842	0.003028
rs1318778	chr2:177037831	C/G	GTEx	25954001	GTEx	Gene expression	Esophagus muscularis	LINC01116	ENSG00000163364.5	218	C	0.1822	0.06666	0.006905
rs1549334	chr2:177039197	G/A	GTEx	25954001	GTEx	Gene expression	Esophagus muscularis	LINC01116	ENSG00000163364.5	218	G	0.1823	0.06668	0.006873
rs1549334	chr2:177039197	G/A	GTEx	25954001	GTEx	Gene expression	Esophagus muscularis	KIAA1715	ENSG00000144320.9	218	G	-0.2058	0.06844	0.003007
rs6433571	chr2:177039578	G/T	GTEx	25954001	GTEx	Gene expression	Esophagus muscularis	LINC01116	ENSG00000163364.5	218	G	0.2073	0.06523	0.001748
rs6433571	chr2:177039578	G/T	GTEx	25954001	GTEx	Gene expression	Esophagus muscularis	KIAA1715	ENSG00000144320.9	218	G	-0.2031	0.06741	0.002955
rs2072590	chr2:177042633	C/A	GTEx	25954001	GTEx	Gene expression	Esophagus muscularis	LINC01116	ENSG00000163364.5	218	C	-0.1821	0.06668	0.006933
rs2072590	chr2:177042633	C/A	GTEx	25954001	GTEx	Gene expression	Esophagus muscularis	KIAA1715	ENSG00000144320.9	218	C	0.2057	0.06843	0.003022
rs6755766	chr2:177043205	C/T	GTEx	25954001	GTEx	Gene expression	Esophagus muscularis	LINC01116	ENSG00000163364.5	218	C	-0.1907	0.06524	0.003905
rs6755766	chr2:177043205	C/T	GTEx	25954001	GTEx	Gene expression	Esophagus muscularis	KIAA1715	ENSG00000144320.9	218	C	0.1953	0.06726	0.004139
rs6755777	chr2:177043226	G/T	GTEx	25954001	GTEx	Gene expression	Esophagus muscularis	KIAA1715	ENSG00000144320.9	218	G	0.1959	0.06725	0.004039
rs6755777	chr2:177043226	G/T	GTEx	25954001	GTEx	Gene expression	Esophagus muscularis	LINC01116	ENSG00000163364.5	218	G	-0.1911	0.06524	0.003826
rs1562315	chr2:177045482	T/A	GTEx	25954001	GTEx	Gene expression	Esophagus muscularis	KIAA1715	ENSG00000144320.9	218	T	-0.1838	0.0674	0.00702
rs1562315	chr2:177045482	T/A	GTEx	25954001	GTEx	Gene expression	Esophagus muscularis	LINC01116	ENSG00000163364.5	218	T	0.208	0.06491	0.001603
rs2252894	chr2:177023922	C/G	GTEx	25954001	GTEx	Gene expression	Heart atrial appendage	KIAA1715	ENSG00000144320.9	159	C	0.1607	0.06062	0.009078
rs4972504	chr2:177018726	C/T	GTEx	25954001	GTEx	Gene expression	Lung	NA	ENSG00000272729.1	278	C	-0.221	0.07214	0.002442
rs2551802	chr2:177022158	C/G	GTEx	25954001	GTEx	Gene expression	Lung	NA	ENSG00000272729.1	278	C	0.2019	0.07073	0.004699
rs2252895	chr2:177023920	A/G	GTEx	25954001	GTEx	Gene expression	Lung	NA	ENSG00000272729.1	278	A	0.2463	0.07256	0.0008069
rs2252894	chr2:177023922	C/G	GTEx	25954001	GTEx	Gene expression	Lung	NA	ENSG00000272729.1	278	C	-0.2452	0.07369	0.001017
rs2857538	chr2:177024261	C/T	GTEx	25954001	GTEx	Gene expression	Lung	NA	ENSG00000272729.1	278	C	0.227	0.07271	0.002023
rs2857540	chr2:177026698	G/T	GTEx	25954001	GTEx	Gene expression	Lung	NA	ENSG00000272729.1	278	G	0.2177	0.07278	0.00308
rs2113559	chr2:177031099	G/A	GTEx	25954001	GTEx	Gene expression	Lung	NA	ENSG00000272729.1	278	G	-0.214	0.07235	0.003419
rs717852	chr2:177031623	T/C	GTEx	25954001	GTEx	Gene expression	Lung	NA	ENSG00000272729.1	278	T	-0.2234	0.07202	0.002161
rs2249131	chr2:177032095	C/T	GTEx	25954001	GTEx	Gene expression	Lung	NA	ENSG00000272729.1	278	C	0.2234	0.07202	0.002161
rs2857532	chr2:177033283	A/G	GTEx	25954001	GTEx	Gene expression	Lung	NA	ENSG00000272729.1	278	A	0.2234	0.07202	0.002161
rs1051929	chr2:177036754	T/C	GTEx	25954001	GTEx	Gene expression	Lung	NA	ENSG00000272729.1	278	T	0.222	0.07123	0.002057
rs711830	chr2:177037311	G/A	GTEx	25954001	GTEx	Gene expression	Lung	NA	ENSG00000272729.1	278	G	-0.2212	0.071	0.002061
rs1318778	chr2:177037831	C/G	GTEx	25954001	GTEx	Gene expression	Lung	NA	ENSG00000272729.1	278	C	0.2212	0.071	0.002061
rs1549334	chr2:177039197	G/A	GTEx	25954001	GTEx	Gene expression	Lung	NA	ENSG00000272729.1	278	G	0.2212	0.071	0.002061
rs6433571	chr2:177039578	G/T	GTEx	25954001	GTEx	Gene expression	Lung	NA	ENSG00000272729.1	278	G	0.2031	0.07165	0.00499
rs2072590	chr2:177042633	C/A	GTEx	25954001	GTEx	Gene expression	Lung	NA	ENSG00000272729.1	278	C	-0.2212	0.07101	0.002065
rs6755766	chr2:177043205	C/T	GTEx	25954001	GTEx	Gene expression	Lung	NA	ENSG00000272729.1	278	C	-0.216	0.07013	0.002313
rs6755777	chr2:177043226	G/T	GTEx	25954001	GTEx	Gene expression	Lung	NA	ENSG00000272729.1	278	G	-0.2165	0.07012	0.002258
rs1562315	chr2:177045482	T/A	GTEx	25954001	GTEx	Gene expression	Lung	NA	ENSG00000272729.1	278	T	0.2136	0.06943	0.002345
rs2857540	chr2:177026698	G/T	MuTHER	22941192	MuTHER	Gene expression	Lymphoblastoid cell lines	MTX2	NA	777	G	0.03412	0.01266	0.007
rs717852	chr2:177031623	T/C	MuTHER	22941192	MuTHER	Gene expression	Lymphoblastoid cell lines	MTX2	NA	777	T	-0.03403	0.01258	0.0068
rs1318778	chr2:177037831	C/G	MuTHER	22941192	MuTHER	Gene expression	Lymphoblastoid cell lines	MTX2	NA	777	C	0.03425	0.01255	0.0063
rs2072590	chr2:177042633	C/A	MuTHER	22941192	MuTHER	Gene expression	Lymphoblastoid cell lines	MTX2	NA	777	C	-0.03493	0.0124	0.0049
rs4972504	chr2:177018726	C/T	GTEx	25954001	GTEx	Gene expression	Muscle skeletal	HOXD-AS1	ENSG00000224189.2	361	C	0.1916	0.06828	0.005325
rs2252894	chr2:177023922	C/G	GTEx	25954001	GTEx	Gene expression	Muscle skeletal	HOXD-AS1	ENSG00000224189.2	361	C	0.1994	0.06888	0.004051
rs4972504	chr2:177018726	C/T	GTEx	25954001	GTEx	Gene expression	Nerve tibial	KIAA1715	ENSG00000144320.9	256	C	0.1515	0.0546	0.00602
rs4972504	chr2:177018726	C/T	GTEx	25954001	GTEx	Gene expression	Nerve tibial	HOXD-AS1	ENSG00000224189.2	256	C	0.2964	0.06412	6.53e-06
rs2551802	chr2:177022158	C/G	GTEx	25954001	GTEx	Gene expression	Nerve tibial	HOXD-AS1	ENSG00000224189.2	256	C	-0.245	0.0624	0.0001166
rs2551802	chr2:177022158	C/G	GTEx	25954001	GTEx	Gene expression	Nerve tibial	KIAA1715	ENSG00000144320.9	256	C	-0.1502	0.0524	0.004569
rs2252895	chr2:177023920	A/G	GTEx	25954001	GTEx	Gene expression	Nerve tibial	KIAA1715	ENSG00000144320.9	256	A	-0.1512	0.05527	0.006732
rs2252895	chr2:177023920	A/G	GTEx	25954001	GTEx	Gene expression	Nerve tibial	HOXD-AS1	ENSG00000224189.2	256	A	-0.3179	0.06447	1.639e-06
rs2252894	chr2:177023922	C/G	GTEx	25954001	GTEx	Gene expression	Nerve tibial	HOXD-AS1	ENSG00000224189.2	256	C	0.2612	0.06496	8.027e-05
rs2857538	chr2:177024261	C/T	GTEx	25954001	GTEx	Gene expression	Nerve tibial	HOXD-AS1	ENSG00000224189.2	256	C	-0.3137	0.06429	2.084e-06
rs2857538	chr2:177024261	C/T	GTEx	25954001	GTEx	Gene expression	Nerve tibial	KIAA1715	ENSG00000144320.9	256	C	-0.1543	0.05501	0.005501
rs2857540	chr2:177026698	G/T	GTEx	25954001	GTEx	Gene expression	Nerve tibial	HOXD-AS1	ENSG00000224189.2	256	G	-0.3005	0.0652	6.941e-06
rs2857540	chr2:177026698	G/T	GTEx	25954001	GTEx	Gene expression	Nerve tibial	KIAA1715	ENSG00000144320.9	256	G	-0.1595	0.05543	0.004405
rs2113559	chr2:177031099	G/A	GTEx	25954001	GTEx	Gene expression	Nerve tibial	HOXD-AS1	ENSG00000224189.2	256	G	0.3005	0.06494	6.428e-06
rs2113559	chr2:177031099	G/A	GTEx	25954001	GTEx	Gene expression	Nerve tibial	KIAA1715	ENSG00000144320.9	256	G	0.1632	0.05517	0.00344
rs717852	chr2:177031623	T/C	GTEx	25954001	GTEx	Gene expression	Nerve tibial	HOXD-AS1	ENSG00000224189.2	256	T	0.3141	0.06431	2.031e-06
rs717852	chr2:177031623	T/C	GTEx	25954001	GTEx	Gene expression	Nerve tibial	KIAA1715	ENSG00000144320.9	256	T	0.1575	0.05499	0.004612
rs2249131	chr2:177032095	C/T	GTEx	25954001	GTEx	Gene expression	Nerve tibial	KIAA1715	ENSG00000144320.9	256	C	-0.1575	0.05499	0.004612
rs2249131	chr2:177032095	C/T	GTEx	25954001	GTEx	Gene expression	Nerve tibial	HOXD-AS1	ENSG00000224189.2	256	C	-0.3141	0.06431	2.031e-06
rs2857532	chr2:177033283	A/G	GTEx	25954001	GTEx	Gene expression	Nerve tibial	KIAA1715	ENSG00000144320.9	256	A	-0.1576	0.05499	0.004559
rs2857532	chr2:177033283	A/G	GTEx	25954001	GTEx	Gene expression	Nerve tibial	HOXD-AS1	ENSG00000224189.2	256	A	-0.314	0.06431	2.044e-06
rs1051929	chr2:177036754	T/C	GTEx	25954001	GTEx	Gene expression	Nerve tibial	KIAA1715	ENSG00000144320.9	256	T	-0.1505	0.05476	0.006498
rs1051929	chr2:177036754	T/C	GTEx	25954001	GTEx	Gene expression	Nerve tibial	HOXD-AS1	ENSG00000224189.2	256	T	-0.3304	0.06353	4.631e-07
rs711830	chr2:177037311	G/A	GTEx	25954001	GTEx	Gene expression	Nerve tibial	KIAA1715	ENSG00000144320.9	256	G	0.1505	0.05464	0.006394
rs711830	chr2:177037311	G/A	GTEx	25954001	GTEx	Gene expression	Nerve tibial	HOXD-AS1	ENSG00000224189.2	256	G	0.3293	0.0634	4.789e-07
rs1318778	chr2:177037831	C/G	GTEx	25954001	GTEx	Gene expression	Nerve tibial	KIAA1715	ENSG00000144320.9	256	C	-0.1505	0.05464	0.006394
rs1318778	chr2:177037831	C/G	GTEx	25954001	GTEx	Gene expression	Nerve tibial	HOXD-AS1	ENSG00000224189.2	256	C	-0.3293	0.0634	4.789e-07
rs1549334	chr2:177039197	G/A	GTEx	25954001	GTEx	Gene expression	Nerve tibial	HOXD-AS1	ENSG00000224189.2	256	G	-0.3296	0.06342	4.721e-07
rs1549334	chr2:177039197	G/A	GTEx	25954001	GTEx	Gene expression	Nerve tibial	KIAA1715	ENSG00000144320.9	256	G	-0.1505	0.05466	0.006392
rs6433571	chr2:177039578	G/T	GTEx	25954001	GTEx	Gene expression	Nerve tibial	HOXD-AS1	ENSG00000224189.2	256	G	-0.3226	0.06251	5.601e-07
rs6433571	chr2:177039578	G/T	GTEx	25954001	GTEx	Gene expression	Nerve tibial	KIAA1715	ENSG00000144320.9	256	G	-0.1552	0.05375	0.004273
rs2072590	chr2:177042633	C/A	GTEx	25954001	GTEx	Gene expression	Nerve tibial	HOXD-AS1	ENSG00000224189.2	256	C	0.3293	0.06341	4.784e-07
rs2072590	chr2:177042633	C/A	GTEx	25954001	GTEx	Gene expression	Nerve tibial	KIAA1715	ENSG00000144320.9	256	C	0.1505	0.05465	0.006401
rs6755766	chr2:177043205	C/T	GTEx	25954001	GTEx	Gene expression	Nerve tibial	KIAA1715	ENSG00000144320.9	256	C	0.159	0.05489	0.004159
rs6755766	chr2:177043205	C/T	GTEx	25954001	GTEx	Gene expression	Nerve tibial	HOXD-AS1	ENSG00000224189.2	256	C	0.3329	0.06376	4.202e-07
rs6755777	chr2:177043226	G/T	GTEx	25954001	GTEx	Gene expression	Nerve tibial	KIAA1715	ENSG00000144320.9	256	G	0.1505	0.05466	0.006394
rs6755777	chr2:177043226	G/T	GTEx	25954001	GTEx	Gene expression	Nerve tibial	HOXD-AS1	ENSG00000224189.2	256	G	0.329	0.06343	4.941e-07
rs1562315	chr2:177045482	T/A	GTEx	25954001	GTEx	Gene expression	Nerve tibial	HOXD-AS1	ENSG00000224189.2	256	T	-0.3186	0.06348	1.087e-06
rs1562315	chr2:177045482	T/A	GTEx	25954001	GTEx	Gene expression	Nerve tibial	KIAA1715	ENSG00000144320.9	256	T	-0.1485	0.05453	0.006977
rs4972504	chr2:177018726	C/T	GTEx	25954001	GTEx	Gene expression	Ovary	HOXD1	ENSG00000128645.11	85	C	-0.4658	0.1416	0.001635
rs4972504	chr2:177018726	C/T	GTEx	25954001	GTEx	Gene expression	Ovary	HOXD3	ENSG00000128652.7	85	C	-0.5097	0.158	0.001977
rs4972504	chr2:177018726	C/T	GTEx	25954001	GTEx	Gene expression	Ovary	NA	ENSG00000226363.3	85	C	-0.745	0.1638	2.478e-05
rs2551802	chr2:177022158	C/G	GTEx	25954001	GTEx	Gene expression	Ovary	HOXD3	ENSG00000128652.7	85	C	0.5068	0.1522	0.001447
rs2551802	chr2:177022158	C/G	GTEx	25954001	GTEx	Gene expression	Ovary	NA	ENSG00000226363.3	85	C	0.6672	0.1622	0.0001135
rs2551802	chr2:177022158	C/G	GTEx	25954001	GTEx	Gene expression	Ovary	HOXD1	ENSG00000128645.11	85	C	0.4433	0.1374	0.001984
rs2252895	chr2:177023920	A/G	GTEx	25954001	GTEx	Gene expression	Ovary	HOXD3	ENSG00000128652.7	85	A	0.5187	0.1605	0.001948
rs2252895	chr2:177023920	A/G	GTEx	25954001	GTEx	Gene expression	Ovary	HOXD1	ENSG00000128645.11	85	A	0.4738	0.1439	0.001618
rs2252895	chr2:177023920	A/G	GTEx	25954001	GTEx	Gene expression	Ovary	NA	ENSG00000226363.3	85	A	0.7624	0.1661	2.13e-05
rs2252894	chr2:177023922	C/G	GTEx	25954001	GTEx	Gene expression	Ovary	NA	ENSG00000226363.3	85	C	-0.6143	0.1736	0.000753
rs2252894	chr2:177023922	C/G	GTEx	25954001	GTEx	Gene expression	Ovary	HOXD1	ENSG00000128645.11	85	C	-0.3923	0.1462	0.009254
rs2857538	chr2:177024261	C/T	GTEx	25954001	GTEx	Gene expression	Ovary	NA	ENSG00000226363.3	85	C	0.7676	0.1651	1.71e-05
rs2857538	chr2:177024261	C/T	GTEx	25954001	GTEx	Gene expression	Ovary	HOXD1	ENSG00000128645.11	85	C	0.4715	0.1435	0.001652
rs2857538	chr2:177024261	C/T	GTEx	25954001	GTEx	Gene expression	Ovary	HOXD3	ENSG00000128652.7	85	C	0.532	0.1593	0.001399
rs2857540	chr2:177026698	G/T	GTEx	25954001	GTEx	Gene expression	Ovary	HOXD1	ENSG00000128645.11	85	G	0.4197	0.15	0.006799
rs2857540	chr2:177026698	G/T	GTEx	25954001	GTEx	Gene expression	Ovary	HOXD3	ENSG00000128652.7	85	G	0.5023	0.1653	0.003439
rs2857540	chr2:177026698	G/T	GTEx	25954001	GTEx	Gene expression	Ovary	NA	ENSG00000226363.3	85	G	0.7303	0.173	7.84e-05
rs2113559	chr2:177031099	G/A	GTEx	25954001	GTEx	Gene expression	Ovary	HOXD3	ENSG00000128652.7	85	G	-0.5461	0.159	0.001047
rs2113559	chr2:177031099	G/A	GTEx	25954001	GTEx	Gene expression	Ovary	HOXD1	ENSG00000128645.11	85	G	-0.4623	0.1444	0.002132
rs2113559	chr2:177031099	G/A	GTEx	25954001	GTEx	Gene expression	Ovary	NA	ENSG00000226363.3	85	G	-0.7746	0.1652	1.481e-05
rs717852	chr2:177031623	T/C	GTEx	25954001	GTEx	Gene expression	Ovary	NA	ENSG00000226363.3	85	T	-0.7744	0.1648	1.436e-05
rs717852	chr2:177031623	T/C	GTEx	25954001	GTEx	Gene expression	Ovary	HOXD1	ENSG00000128645.11	85	T	-0.4629	0.1441	0.002068
rs717852	chr2:177031623	T/C	GTEx	25954001	GTEx	Gene expression	Ovary	HOXD3	ENSG00000128652.7	85	T	-0.5464	0.1587	0.001019
rs2249131	chr2:177032095	C/T	GTEx	25954001	GTEx	Gene expression	Ovary	HOXD1	ENSG00000128645.11	85	C	0.4629	0.1441	0.002068
rs2249131	chr2:177032095	C/T	GTEx	25954001	GTEx	Gene expression	Ovary	NA	ENSG00000226363.3	85	C	0.7744	0.1648	1.436e-05
rs2249131	chr2:177032095	C/T	GTEx	25954001	GTEx	Gene expression	Ovary	HOXD3	ENSG00000128652.7	85	C	0.5464	0.1587	0.001019
rs2857532	chr2:177033283	A/G	GTEx	25954001	GTEx	Gene expression	Ovary	NA	ENSG00000226363.3	85	A	0.7744	0.1648	1.436e-05
rs2857532	chr2:177033283	A/G	GTEx	25954001	GTEx	Gene expression	Ovary	HOXD1	ENSG00000128645.11	85	A	0.4629	0.1441	0.002068
rs2857532	chr2:177033283	A/G	GTEx	25954001	GTEx	Gene expression	Ovary	HOXD3	ENSG00000128652.7	85	A	0.5464	0.1587	0.001019
rs1051929	chr2:177036754	T/C	GTEx	25954001	GTEx	Gene expression	Ovary	HOXD3	ENSG00000128652.7	85	T	0.5701	0.1525	0.0003959
rs1051929	chr2:177036754	T/C	GTEx	25954001	GTEx	Gene expression	Ovary	NA	ENSG00000226363.3	85	T	0.7913	0.1577	4.444e-06
rs1051929	chr2:177036754	T/C	GTEx	25954001	GTEx	Gene expression	Ovary	HOXD1	ENSG00000128645.11	85	T	0.4891	0.1384	0.0007652
rs711830	chr2:177037311	G/A	GTEx	25954001	GTEx	Gene expression	Ovary	HOXD3	ENSG00000128652.7	85	G	-0.5721	0.1507	0.0003281
rs711830	chr2:177037311	G/A	GTEx	25954001	GTEx	Gene expression	Ovary	NA	ENSG00000226363.3	85	G	-0.7905	0.1558	3.601e-06
rs711830	chr2:177037311	G/A	GTEx	25954001	GTEx	Gene expression	Ovary	HOXD1	ENSG00000128645.11	85	G	-0.4921	0.1367	0.0006231
rs1318778	chr2:177037831	C/G	GTEx	25954001	GTEx	Gene expression	Ovary	HOXD1	ENSG00000128645.11	85	C	0.4921	0.1367	0.0006231
rs1318778	chr2:177037831	C/G	GTEx	25954001	GTEx	Gene expression	Ovary	NA	ENSG00000226363.3	85	C	0.7905	0.1558	3.601e-06
rs1318778	chr2:177037831	C/G	GTEx	25954001	GTEx	Gene expression	Ovary	HOXD3	ENSG00000128652.7	85	C	0.5721	0.1507	0.0003281
rs1549334	chr2:177039197	G/A	GTEx	25954001	GTEx	Gene expression	Ovary	HOXD3	ENSG00000128652.7	85	G	0.5721	0.1507	0.0003281
rs1549334	chr2:177039197	G/A	GTEx	25954001	GTEx	Gene expression	Ovary	HOXD1	ENSG00000128645.11	85	G	0.4921	0.1367	0.0006231
rs1549334	chr2:177039197	G/A	GTEx	25954001	GTEx	Gene expression	Ovary	NA	ENSG00000226363.3	85	G	0.7905	0.1558	3.601e-06
rs6433571	chr2:177039578	G/T	GTEx	25954001	GTEx	Gene expression	Ovary	NA	ENSG00000226363.3	85	G	0.7622	0.1537	5.535e-06
rs6433571	chr2:177039578	G/T	GTEx	25954001	GTEx	Gene expression	Ovary	HOXD1	ENSG00000128645.11	85	G	0.4584	0.1353	0.00121
rs6433571	chr2:177039578	G/T	GTEx	25954001	GTEx	Gene expression	Ovary	HOXD3	ENSG00000128652.7	85	G	0.5254	0.1497	0.0008268
rs2072590	chr2:177042633	C/A	GTEx	25954001	GTEx	Gene expression	Ovary	HOXD1	ENSG00000128645.11	85	C	-0.4923	0.1367	0.00062
rs2072590	chr2:177042633	C/A	GTEx	25954001	GTEx	Gene expression	Ovary	NA	ENSG00000226363.3	85	C	-0.7906	0.1559	3.603e-06
rs2072590	chr2:177042633	C/A	GTEx	25954001	GTEx	Gene expression	Ovary	HOXD3	ENSG00000128652.7	85	C	-0.5724	0.1507	0.0003266
rs6755766	chr2:177043205	C/T	GTEx	25954001	GTEx	Gene expression	Ovary	HOXD1	ENSG00000128645.11	85	C	-0.4481	0.1368	0.001702
rs6755766	chr2:177043205	C/T	GTEx	25954001	GTEx	Gene expression	Ovary	HOXD3	ENSG00000128652.7	85	C	-0.5348	0.1502	0.0007045
rs6755766	chr2:177043205	C/T	GTEx	25954001	GTEx	Gene expression	Ovary	NA	ENSG00000226363.3	85	C	-0.7338	0.1571	1.584e-05
rs6755777	chr2:177043226	G/T	GTEx	25954001	GTEx	Gene expression	Ovary	HOXD3	ENSG00000128652.7	85	G	-0.5171	0.147	0.000807
rs6755777	chr2:177043226	G/T	GTEx	25954001	GTEx	Gene expression	Ovary	HOXD1	ENSG00000128645.11	85	G	-0.4405	0.1334	0.001577
rs6755777	chr2:177043226	G/T	GTEx	25954001	GTEx	Gene expression	Ovary	NA	ENSG00000226363.3	85	G	-0.754	0.1506	4.606e-06
rs1562315	chr2:177045482	T/A	GTEx	25954001	GTEx	Gene expression	Ovary	HOXD3	ENSG00000128652.7	85	T	0.5172	0.147	0.0008044
rs1562315	chr2:177045482	T/A	GTEx	25954001	GTEx	Gene expression	Ovary	HOXD1	ENSG00000128645.11	85	T	0.4404	0.1334	0.00158
rs1562315	chr2:177045482	T/A	GTEx	25954001	GTEx	Gene expression	Ovary	NA	ENSG00000226363.3	85	T	0.7541	0.1506	4.606e-06
rs4972504	chr2:177018726	C/T	GTEx	25954001	GTEx	Gene expression	Pancreas	HOXD-AS2	ENSG00000237380.2	149	C	-0.446	0.1371	0.001507
rs4972504	chr2:177018726	C/T	GTEx	25954001	GTEx	Gene expression	Pancreas	HOXD1	ENSG00000128645.11	149	C	-0.3351	0.1244	0.00816
rs2551802	chr2:177022158	C/G	GTEx	25954001	GTEx	Gene expression	Pancreas	HOXD1	ENSG00000128645.11	149	C	0.3358	0.1239	0.00779
rs2551802	chr2:177022158	C/G	GTEx	25954001	GTEx	Gene expression	Pancreas	HOXD-AS2	ENSG00000237380.2	149	C	0.398	0.1379	0.00468
rs2252895	chr2:177023920	A/G	GTEx	25954001	GTEx	Gene expression	Pancreas	HOXD1	ENSG00000128645.11	149	A	0.3602	0.1243	0.004531
rs2252895	chr2:177023920	A/G	GTEx	25954001	GTEx	Gene expression	Pancreas	HOXD-AS2	ENSG00000237380.2	149	A	0.4608	0.1373	0.001075
rs2252894	chr2:177023922	C/G	GTEx	25954001	GTEx	Gene expression	Pancreas	HOXD1	ENSG00000128645.11	149	C	-0.3512	0.127	0.006673
rs2252894	chr2:177023922	C/G	GTEx	25954001	GTEx	Gene expression	Pancreas	HOXD-AS2	ENSG00000237380.2	149	C	-0.4044	0.1416	0.005121
rs2857538	chr2:177024261	C/T	GTEx	25954001	GTEx	Gene expression	Pancreas	HOXD1	ENSG00000128645.11	149	C	0.3455	0.1234	0.006012
rs2857538	chr2:177024261	C/T	GTEx	25954001	GTEx	Gene expression	Pancreas	HOXD-AS2	ENSG00000237380.2	149	C	0.4613	0.1357	0.0009383
rs2857540	chr2:177026698	G/T	GTEx	25954001	GTEx	Gene expression	Pancreas	HOXD1	ENSG00000128645.11	149	G	0.3621	0.1241	0.004273
rs2857540	chr2:177026698	G/T	GTEx	25954001	GTEx	Gene expression	Pancreas	HOXD-AS2	ENSG00000237380.2	149	G	0.4481	0.1375	0.001478
rs2113559	chr2:177031099	G/A	GTEx	25954001	GTEx	Gene expression	Pancreas	HOXD1	ENSG00000128645.11	149	G	-0.3618	0.1222	0.003749
rs2113559	chr2:177031099	G/A	GTEx	25954001	GTEx	Gene expression	Pancreas	HOXD-AS2	ENSG00000237380.2	149	G	-0.4139	0.1363	0.002969
rs717852	chr2:177031623	T/C	GTEx	25954001	GTEx	Gene expression	Pancreas	HOXD-AS2	ENSG00000237380.2	149	T	-0.4154	0.1362	0.002846
rs717852	chr2:177031623	T/C	GTEx	25954001	GTEx	Gene expression	Pancreas	HOXD1	ENSG00000128645.11	149	T	-0.3522	0.1224	0.004805
rs2249131	chr2:177032095	C/T	GTEx	25954001	GTEx	Gene expression	Pancreas	HOXD1	ENSG00000128645.11	149	C	0.3508	0.1226	0.005023
rs2249131	chr2:177032095	C/T	GTEx	25954001	GTEx	Gene expression	Pancreas	HOXD-AS2	ENSG00000237380.2	149	C	0.4119	0.1364	0.003127
rs2857532	chr2:177033283	A/G	GTEx	25954001	GTEx	Gene expression	Pancreas	HOXD-AS2	ENSG00000237380.2	149	A	0.4306	0.134	0.001711
rs2857532	chr2:177033283	A/G	GTEx	25954001	GTEx	Gene expression	Pancreas	HOXD1	ENSG00000128645.11	149	A	0.3558	0.1207	0.003903
rs1051929	chr2:177036754	T/C	GTEx	25954001	GTEx	Gene expression	Pancreas	HOXD-AS2	ENSG00000237380.2	149	T	0.4003	0.1368	0.00416
rs1051929	chr2:177036754	T/C	GTEx	25954001	GTEx	Gene expression	Pancreas	HOXD1	ENSG00000128645.11	149	T	0.3401	0.1229	0.006615
rs711830	chr2:177037311	G/A	GTEx	25954001	GTEx	Gene expression	Pancreas	HOXD-AS2	ENSG00000237380.2	149	G	-0.4105	0.1338	0.002708
rs711830	chr2:177037311	G/A	GTEx	25954001	GTEx	Gene expression	Pancreas	HOXD1	ENSG00000128645.11	149	G	-0.3417	0.1205	0.005409
rs1318778	chr2:177037831	C/G	GTEx	25954001	GTEx	Gene expression	Pancreas	HOXD1	ENSG00000128645.11	149	C	0.3377	0.1225	0.006812
rs1318778	chr2:177037831	C/G	GTEx	25954001	GTEx	Gene expression	Pancreas	HOXD-AS2	ENSG00000237380.2	149	C	0.393	0.1364	0.004752
rs1549334	chr2:177039197	G/A	GTEx	25954001	GTEx	Gene expression	Pancreas	HOXD1	ENSG00000128645.11	149	G	0.3379	0.1225	0.006796
rs1549334	chr2:177039197	G/A	GTEx	25954001	GTEx	Gene expression	Pancreas	HOXD-AS2	ENSG00000237380.2	149	G	0.3926	0.1365	0.004817
rs6433571	chr2:177039578	G/T	GTEx	25954001	GTEx	Gene expression	Pancreas	HOXD-AS2	ENSG00000237380.2	149	G	0.4157	0.1349	0.002594
rs6433571	chr2:177039578	G/T	GTEx	25954001	GTEx	Gene expression	Pancreas	HOXD1	ENSG00000128645.11	149	G	0.3501	0.1213	0.004684
rs2072590	chr2:177042633	C/A	GTEx	25954001	GTEx	Gene expression	Pancreas	HOXD1	ENSG00000128645.11	149	C	-0.3379	0.1225	0.006793
rs2072590	chr2:177042633	C/A	GTEx	25954001	GTEx	Gene expression	Pancreas	HOXD-AS2	ENSG00000237380.2	149	C	-0.3932	0.1365	0.004744
rs6755766	chr2:177043205	C/T	GTEx	25954001	GTEx	Gene expression	Pancreas	HOXD1	ENSG00000128645.11	149	C	-0.3396	0.12	0.005532
rs6755766	chr2:177043205	C/T	GTEx	25954001	GTEx	Gene expression	Pancreas	HOXD-AS2	ENSG00000237380.2	149	C	-0.384	0.134	0.00496
rs6755777	chr2:177043226	G/T	GTEx	25954001	GTEx	Gene expression	Pancreas	HOXD-AS2	ENSG00000237380.2	149	G	-0.3839	0.134	0.004982
rs6755777	chr2:177043226	G/T	GTEx	25954001	GTEx	Gene expression	Pancreas	HOXD1	ENSG00000128645.11	149	G	-0.3407	0.12	0.005382
rs1562315	chr2:177045482	T/A	GTEx	25954001	GTEx	Gene expression	Pancreas	HOXD-AS2	ENSG00000237380.2	149	T	0.3715	0.1343	0.006645
rs1562315	chr2:177045482	T/A	GTEx	25954001	GTEx	Gene expression	Pancreas	HOXD1	ENSG00000128645.11	149	T	0.3246	0.1204	0.008111
rs4972504	chr2:177018726	C/T	Westra H	24013639	Westra H	Gene expression	Peripheral blood	KIAA1715	NA	5311	NA	NA	NA	0.0002812
rs2857540	chr2:177026698	G/T	Westra H	24013639	Westra H	Gene expression	Peripheral blood	KIAA1715	NA	5311	NA	NA	NA	0.0001761
rs717852	chr2:177031623	T/C	Westra H	24013639	Westra H	Gene expression	Peripheral blood	KIAA1715	NA	5311	NA	NA	NA	0.0001941
rs1318778	chr2:177037831	C/G	Westra H	24013639	Westra H	Gene expression	Peripheral blood	KIAA1715	NA	5311	NA	NA	NA	0.0002395
rs4972504	chr2:177018726	C/T	MuTHER	22941192	MuTHER	Gene expression	Skin	HOXD3	NA	667	C	-0.02903	0.01092	0.0078
rs4972504	chr2:177018726	C/T	MuTHER	22941192	MuTHER	Gene expression	Skin	HOXD1	NA	667	C	-0.04376	0.0109	5.926e-05
rs2857540	chr2:177026698	G/T	MuTHER	22941192	MuTHER	Gene expression	Skin	HOXD1	NA	667	G	0.04736	0.01074	1.043e-05
rs2857540	chr2:177026698	G/T	MuTHER	22941192	MuTHER	Gene expression	Skin	HOXD3	NA	667	G	0.0328	0.01079	0.0024
rs717852	chr2:177031623	T/C	MuTHER	22941192	MuTHER	Gene expression	Skin	HOXD3	NA	667	T	-0.03273	0.01072	0.0023
rs717852	chr2:177031623	T/C	MuTHER	22941192	MuTHER	Gene expression	Skin	HOXD1	NA	667	T	-0.04669	0.01068	1.235e-05
rs1318778	chr2:177037831	C/G	MuTHER	22941192	MuTHER	Gene expression	Skin	HOXD1	NA	667	C	0.04656	0.01065	1.232e-05
rs1318778	chr2:177037831	C/G	MuTHER	22941192	MuTHER	Gene expression	Skin	HOXD3	NA	667	C	0.03297	0.01069	0.002
rs2072590	chr2:177042633	C/A	MuTHER	22941192	MuTHER	Gene expression	Skin	HOXD3	NA	667	C	-0.03499	0.01057	0.0009349
rs2072590	chr2:177042633	C/A	MuTHER	22941192	MuTHER	Gene expression	Skin	HOXD1	NA	667	C	-0.04276	0.01053	4.853e-05
rs4972504	chr2:177018726	C/T	GTEx	25954001	GTEx	Gene expression	Skin not sun exposed suprapubic	HOXD3	ENSG00000128652.7	196	C	-0.1809	0.06285	0.004545
rs4972504	chr2:177018726	C/T	GTEx	25954001	GTEx	Gene expression	Skin not sun exposed suprapubic	HOXD8	ENSG00000175879.7	196	C	-0.1977	0.0642	0.002439
rs2551802	chr2:177022158	C/G	GTEx	25954001	GTEx	Gene expression	Skin not sun exposed suprapubic	HOXD3	ENSG00000128652.7	196	C	0.1737	0.05943	0.003974
rs2252895	chr2:177023920	A/G	GTEx	25954001	GTEx	Gene expression	Skin not sun exposed suprapubic	HOXD3	ENSG00000128652.7	196	A	0.1775	0.06512	0.007133
rs2252894	chr2:177023922	C/G	GTEx	25954001	GTEx	Gene expression	Skin not sun exposed suprapubic	HOXD-AS1	ENSG00000224189.2	196	C	0.1648	0.06072	0.007385
rs2857538	chr2:177024261	C/T	GTEx	25954001	GTEx	Gene expression	Skin not sun exposed suprapubic	HOXD8	ENSG00000175879.7	196	C	0.1843	0.06632	0.006104
rs2857538	chr2:177024261	C/T	GTEx	25954001	GTEx	Gene expression	Skin not sun exposed suprapubic	HOXD3	ENSG00000128652.7	196	C	0.1787	0.06471	0.006418
rs2857540	chr2:177026698	G/T	GTEx	25954001	GTEx	Gene expression	Skin not sun exposed suprapubic	HOXD3	ENSG00000128652.7	196	G	0.1753	0.06468	0.007458
rs2857540	chr2:177026698	G/T	GTEx	25954001	GTEx	Gene expression	Skin not sun exposed suprapubic	HOXD8	ENSG00000175879.7	196	G	0.1938	0.06606	0.003845
rs2113559	chr2:177031099	G/A	GTEx	25954001	GTEx	Gene expression	Skin not sun exposed suprapubic	HOXD10	ENSG00000128710.5	196	G	-0.1747	0.06478	0.007752
rs2113559	chr2:177031099	G/A	GTEx	25954001	GTEx	Gene expression	Skin not sun exposed suprapubic	HOXD8	ENSG00000175879.7	196	G	-0.2008	0.06554	0.002573
rs2113559	chr2:177031099	G/A	GTEx	25954001	GTEx	Gene expression	Skin not sun exposed suprapubic	HOXD3	ENSG00000128652.7	196	G	-0.1702	0.06439	0.00902
rs717852	chr2:177031623	T/C	GTEx	25954001	GTEx	Gene expression	Skin not sun exposed suprapubic	HOXD3	ENSG00000128652.7	196	T	-0.1809	0.06439	0.005593
rs717852	chr2:177031623	T/C	GTEx	25954001	GTEx	Gene expression	Skin not sun exposed suprapubic	HOXD8	ENSG00000175879.7	196	T	-0.1865	0.06599	0.005324
rs717852	chr2:177031623	T/C	GTEx	25954001	GTEx	Gene expression	Skin not sun exposed suprapubic	HOXD10	ENSG00000128710.5	196	T	-0.1703	0.06504	0.009681
rs2249131	chr2:177032095	C/T	GTEx	25954001	GTEx	Gene expression	Skin not sun exposed suprapubic	HOXD10	ENSG00000128710.5	196	C	0.1703	0.06504	0.009681
rs2249131	chr2:177032095	C/T	GTEx	25954001	GTEx	Gene expression	Skin not sun exposed suprapubic	HOXD3	ENSG00000128652.7	196	C	0.1809	0.06439	0.005593
rs2249131	chr2:177032095	C/T	GTEx	25954001	GTEx	Gene expression	Skin not sun exposed suprapubic	HOXD8	ENSG00000175879.7	196	C	0.1865	0.06599	0.005324
rs2857532	chr2:177033283	A/G	GTEx	25954001	GTEx	Gene expression	Skin not sun exposed suprapubic	HOXD8	ENSG00000175879.7	196	A	0.1858	0.06602	0.005514
rs2857532	chr2:177033283	A/G	GTEx	25954001	GTEx	Gene expression	Skin not sun exposed suprapubic	HOXD3	ENSG00000128652.7	196	A	0.1808	0.06441	0.005614
rs2857532	chr2:177033283	A/G	GTEx	25954001	GTEx	Gene expression	Skin not sun exposed suprapubic	HOXD10	ENSG00000128710.5	196	A	0.1706	0.06504	0.009549
rs1051929	chr2:177036754	T/C	GTEx	25954001	GTEx	Gene expression	Skin not sun exposed suprapubic	HOXD10	ENSG00000128710.5	196	T	0.1703	0.06504	0.009681
rs1051929	chr2:177036754	T/C	GTEx	25954001	GTEx	Gene expression	Skin not sun exposed suprapubic	HOXD8	ENSG00000175879.7	196	T	0.1865	0.06599	0.005324
rs1051929	chr2:177036754	T/C	GTEx	25954001	GTEx	Gene expression	Skin not sun exposed suprapubic	HOXD3	ENSG00000128652.7	196	T	0.1809	0.06439	0.005593
rs711830	chr2:177037311	G/A	GTEx	25954001	GTEx	Gene expression	Skin not sun exposed suprapubic	HOXD8	ENSG00000175879.7	196	G	-0.1865	0.06599	0.005324
rs711830	chr2:177037311	G/A	GTEx	25954001	GTEx	Gene expression	Skin not sun exposed suprapubic	HOXD3	ENSG00000128652.7	196	G	-0.1809	0.06439	0.005593
rs711830	chr2:177037311	G/A	GTEx	25954001	GTEx	Gene expression	Skin not sun exposed suprapubic	HOXD10	ENSG00000128710.5	196	G	-0.1703	0.06504	0.009681
rs1318778	chr2:177037831	C/G	GTEx	25954001	GTEx	Gene expression	Skin not sun exposed suprapubic	HOXD3	ENSG00000128652.7	196	C	0.1809	0.06439	0.005593
rs1318778	chr2:177037831	C/G	GTEx	25954001	GTEx	Gene expression	Skin not sun exposed suprapubic	HOXD8	ENSG00000175879.7	196	C	0.1865	0.06599	0.005324
rs1318778	chr2:177037831	C/G	GTEx	25954001	GTEx	Gene expression	Skin not sun exposed suprapubic	HOXD10	ENSG00000128710.5	196	C	0.1703	0.06504	0.009681
rs1549334	chr2:177039197	G/A	GTEx	25954001	GTEx	Gene expression	Skin not sun exposed suprapubic	HOXD3	ENSG00000128652.7	196	G	0.1809	0.0644	0.005599
rs1549334	chr2:177039197	G/A	GTEx	25954001	GTEx	Gene expression	Skin not sun exposed suprapubic	HOXD8	ENSG00000175879.7	196	G	0.1866	0.066	0.005302
rs1549334	chr2:177039197	G/A	GTEx	25954001	GTEx	Gene expression	Skin not sun exposed suprapubic	HOXD10	ENSG00000128710.5	196	G	0.1705	0.06504	0.009616
rs6433571	chr2:177039578	G/T	GTEx	25954001	GTEx	Gene expression	Skin not sun exposed suprapubic	HOXD8	ENSG00000175879.7	196	G	0.17	0.06474	0.00948
rs6433571	chr2:177039578	G/T	GTEx	25954001	GTEx	Gene expression	Skin not sun exposed suprapubic	HOXD1	ENSG00000128645.11	196	G	0.2248	0.08426	0.00843
rs2072590	chr2:177042633	C/A	GTEx	25954001	GTEx	Gene expression	Skin not sun exposed suprapubic	HOXD10	ENSG00000128710.5	196	C	-0.1703	0.06504	0.009681
rs2072590	chr2:177042633	C/A	GTEx	25954001	GTEx	Gene expression	Skin not sun exposed suprapubic	HOXD3	ENSG00000128652.7	196	C	-0.1809	0.06439	0.005593
rs2072590	chr2:177042633	C/A	GTEx	25954001	GTEx	Gene expression	Skin not sun exposed suprapubic	HOXD8	ENSG00000175879.7	196	C	-0.1865	0.06599	0.005324
rs6755766	chr2:177043205	C/T	GTEx	25954001	GTEx	Gene expression	Skin not sun exposed suprapubic	HOXD3	ENSG00000128652.7	196	C	-0.1836	0.06527	0.005534
rs6755766	chr2:177043205	C/T	GTEx	25954001	GTEx	Gene expression	Skin not sun exposed suprapubic	HOXD-AS1	ENSG00000224189.2	196	C	0.1723	0.06368	0.007568
rs6755766	chr2:177043205	C/T	GTEx	25954001	GTEx	Gene expression	Skin not sun exposed suprapubic	HOXD8	ENSG00000175879.7	196	C	-0.1874	0.06692	0.005733
rs6755777	chr2:177043226	G/T	GTEx	25954001	GTEx	Gene expression	Skin not sun exposed suprapubic	HOXD3	ENSG00000128652.7	196	G	-0.1808	0.06438	0.005596
rs6755777	chr2:177043226	G/T	GTEx	25954001	GTEx	Gene expression	Skin not sun exposed suprapubic	HOXD8	ENSG00000175879.7	196	G	-0.1863	0.06598	0.005347
rs6755777	chr2:177043226	G/T	GTEx	25954001	GTEx	Gene expression	Skin not sun exposed suprapubic	HOXD10	ENSG00000128710.5	196	G	-0.1705	0.06502	0.009582
rs1562315	chr2:177045482	T/A	GTEx	25954001	GTEx	Gene expression	Skin not sun exposed suprapubic	HOXD8	ENSG00000175879.7	196	T	0.1921	0.06483	0.003513
rs1562315	chr2:177045482	T/A	GTEx	25954001	GTEx	Gene expression	Skin not sun exposed suprapubic	HOXD3	ENSG00000128652.7	196	T	0.1802	0.06337	0.005054
rs1562315	chr2:177045482	T/A	GTEx	25954001	GTEx	Gene expression	Skin not sun exposed suprapubic	HOXD1	ENSG00000128645.11	196	T	0.2393	0.08462	0.00529
rs4972504	chr2:177018726	C/T	GTEx	25954001	GTEx	Gene expression	Skin sun exposed lower leg	HOXD3	ENSG00000128652.7	302	C	-0.1791	0.05276	0.0007954
rs4972504	chr2:177018726	C/T	GTEx	25954001	GTEx	Gene expression	Skin sun exposed lower leg	HOXD1	ENSG00000128645.11	302	C	-0.2756	0.06519	3.272e-05
rs4972504	chr2:177018726	C/T	GTEx	25954001	GTEx	Gene expression	Skin sun exposed lower leg	HOXD-AS1	ENSG00000224189.2	302	C	0.2159	0.05936	0.0003319
rs2551802	chr2:177022158	C/G	GTEx	25954001	GTEx	Gene expression	Skin sun exposed lower leg	HOXD1	ENSG00000128645.11	302	C	0.2435	0.06123	9.05e-05
rs2551802	chr2:177022158	C/G	GTEx	25954001	GTEx	Gene expression	Skin sun exposed lower leg	HOXD3	ENSG00000128652.7	302	C	0.1387	0.04971	0.00567
rs2551802	chr2:177022158	C/G	GTEx	25954001	GTEx	Gene expression	Skin sun exposed lower leg	HOXD-AS1	ENSG00000224189.2	302	C	-0.2037	0.05552	0.0002945
rs2252895	chr2:177023920	A/G	GTEx	25954001	GTEx	Gene expression	Skin sun exposed lower leg	HOXD3	ENSG00000128652.7	302	A	0.1635	0.05354	0.002498
rs2252895	chr2:177023920	A/G	GTEx	25954001	GTEx	Gene expression	Skin sun exposed lower leg	HOXD-AS1	ENSG00000224189.2	302	A	-0.2329	0.05978	0.0001246
rs2252895	chr2:177023920	A/G	GTEx	25954001	GTEx	Gene expression	Skin sun exposed lower leg	HOXD9	ENSG00000128709.10	302	A	0.1422	0.05357	0.008444
rs2252895	chr2:177023920	A/G	GTEx	25954001	GTEx	Gene expression	Skin sun exposed lower leg	HOXD1	ENSG00000128645.11	302	A	0.2925	0.06565	1.247e-05
rs2252894	chr2:177023922	C/G	GTEx	25954001	GTEx	Gene expression	Skin sun exposed lower leg	HOXD1	ENSG00000128645.11	302	C	-0.2761	0.06509	3.083e-05
rs2252894	chr2:177023922	C/G	GTEx	25954001	GTEx	Gene expression	Skin sun exposed lower leg	HOXD3	ENSG00000128652.7	302	C	-0.14	0.05314	0.008947
rs2252894	chr2:177023922	C/G	GTEx	25954001	GTEx	Gene expression	Skin sun exposed lower leg	HOXD-AS1	ENSG00000224189.2	302	C	0.2424	0.05888	5.157e-05
rs2857538	chr2:177024261	C/T	GTEx	25954001	GTEx	Gene expression	Skin sun exposed lower leg	HOXD-AS1	ENSG00000224189.2	302	C	-0.226	0.05959	0.0001852
rs2857538	chr2:177024261	C/T	GTEx	25954001	GTEx	Gene expression	Skin sun exposed lower leg	HOXD1	ENSG00000128645.11	302	C	0.2995	0.06521	6.82e-06
rs2857538	chr2:177024261	C/T	GTEx	25954001	GTEx	Gene expression	Skin sun exposed lower leg	HOXD9	ENSG00000128709.10	302	C	0.1459	0.05328	0.006607
rs2857538	chr2:177024261	C/T	GTEx	25954001	GTEx	Gene expression	Skin sun exposed lower leg	HOXD3	ENSG00000128652.7	302	C	0.1746	0.05315	0.001159
rs2857540	chr2:177026698	G/T	GTEx	25954001	GTEx	Gene expression	Skin sun exposed lower leg	HOXD9	ENSG00000128709.10	302	G	0.154	0.05304	0.004004
rs2857540	chr2:177026698	G/T	GTEx	25954001	GTEx	Gene expression	Skin sun exposed lower leg	HOXD-AS1	ENSG00000224189.2	302	G	-0.2168	0.05955	0.000328
rs2857540	chr2:177026698	G/T	GTEx	25954001	GTEx	Gene expression	Skin sun exposed lower leg	HOXD3	ENSG00000128652.7	302	G	0.1627	0.05314	0.002425
rs2857540	chr2:177026698	G/T	GTEx	25954001	GTEx	Gene expression	Skin sun exposed lower leg	HOXD1	ENSG00000128645.11	302	G	0.2893	0.06519	1.339e-05
rs2113559	chr2:177031099	G/A	GTEx	25954001	GTEx	Gene expression	Skin sun exposed lower leg	HOXD9	ENSG00000128709.10	302	G	-0.1457	0.05257	0.005984
rs2113559	chr2:177031099	G/A	GTEx	25954001	GTEx	Gene expression	Skin sun exposed lower leg	HOXD1	ENSG00000128645.11	302	G	-0.3006	0.06427	4.679e-06
rs2113559	chr2:177031099	G/A	GTEx	25954001	GTEx	Gene expression	Skin sun exposed lower leg	HOXD-AS1	ENSG00000224189.2	302	G	0.2118	0.05897	0.0003933
rs2113559	chr2:177031099	G/A	GTEx	25954001	GTEx	Gene expression	Skin sun exposed lower leg	HOXD3	ENSG00000128652.7	302	G	-0.1737	0.05244	0.001057
rs717852	chr2:177031623	T/C	GTEx	25954001	GTEx	Gene expression	Skin sun exposed lower leg	HOXD-AS1	ENSG00000224189.2	302	T	0.2236	0.05873	0.0001752
rs717852	chr2:177031623	T/C	GTEx	25954001	GTEx	Gene expression	Skin sun exposed lower leg	HOXD9	ENSG00000128709.10	302	T	-0.1482	0.05248	0.005097
rs717852	chr2:177031623	T/C	GTEx	25954001	GTEx	Gene expression	Skin sun exposed lower leg	HOXD1	ENSG00000128645.11	302	T	-0.3003	0.06419	4.657e-06
rs717852	chr2:177031623	T/C	GTEx	25954001	GTEx	Gene expression	Skin sun exposed lower leg	HOXD3	ENSG00000128652.7	302	T	-0.1734	0.05238	0.00106
rs2249131	chr2:177032095	C/T	GTEx	25954001	GTEx	Gene expression	Skin sun exposed lower leg	HOXD1	ENSG00000128645.11	302	C	0.3003	0.06419	4.657e-06
rs2249131	chr2:177032095	C/T	GTEx	25954001	GTEx	Gene expression	Skin sun exposed lower leg	HOXD3	ENSG00000128652.7	302	C	0.1734	0.05238	0.00106
rs2249131	chr2:177032095	C/T	GTEx	25954001	GTEx	Gene expression	Skin sun exposed lower leg	HOXD9	ENSG00000128709.10	302	C	0.1482	0.05248	0.005097
rs2249131	chr2:177032095	C/T	GTEx	25954001	GTEx	Gene expression	Skin sun exposed lower leg	HOXD-AS1	ENSG00000224189.2	302	C	-0.2236	0.05873	0.0001752
rs2857532	chr2:177033283	A/G	GTEx	25954001	GTEx	Gene expression	Skin sun exposed lower leg	HOXD1	ENSG00000128645.11	302	A	0.3006	0.06419	4.561e-06
rs2857532	chr2:177033283	A/G	GTEx	25954001	GTEx	Gene expression	Skin sun exposed lower leg	HOXD-AS1	ENSG00000224189.2	302	A	-0.2237	0.05873	0.0001747
rs2857532	chr2:177033283	A/G	GTEx	25954001	GTEx	Gene expression	Skin sun exposed lower leg	HOXD3	ENSG00000128652.7	302	A	0.1735	0.05237	0.001052
rs2857532	chr2:177033283	A/G	GTEx	25954001	GTEx	Gene expression	Skin sun exposed lower leg	HOXD9	ENSG00000128709.10	302	A	0.1484	0.05247	0.005054
rs1051929	chr2:177036754	T/C	GTEx	25954001	GTEx	Gene expression	Skin sun exposed lower leg	HOXD-AS1	ENSG00000224189.2	302	T	-0.2291	0.05868	0.0001209
rs1051929	chr2:177036754	T/C	GTEx	25954001	GTEx	Gene expression	Skin sun exposed lower leg	HOXD1	ENSG00000128645.11	302	T	0.2991	0.06425	5.152e-06
rs1051929	chr2:177036754	T/C	GTEx	25954001	GTEx	Gene expression	Skin sun exposed lower leg	HOXD9	ENSG00000128709.10	302	T	0.1503	0.05248	0.004532
rs1051929	chr2:177036754	T/C	GTEx	25954001	GTEx	Gene expression	Skin sun exposed lower leg	HOXD3	ENSG00000128652.7	302	T	0.1643	0.05252	0.001956
rs711830	chr2:177037311	G/A	GTEx	25954001	GTEx	Gene expression	Skin sun exposed lower leg	HOXD3	ENSG00000128652.7	302	G	-0.1651	0.05242	0.001831
rs711830	chr2:177037311	G/A	GTEx	25954001	GTEx	Gene expression	Skin sun exposed lower leg	HOXD9	ENSG00000128709.10	302	G	-0.1502	0.0524	0.00448
rs711830	chr2:177037311	G/A	GTEx	25954001	GTEx	Gene expression	Skin sun exposed lower leg	HOXD-AS1	ENSG00000224189.2	302	G	0.2285	0.05859	0.0001227
rs711830	chr2:177037311	G/A	GTEx	25954001	GTEx	Gene expression	Skin sun exposed lower leg	HOXD1	ENSG00000128645.11	302	G	-0.3004	0.06411	4.5e-06
rs1318778	chr2:177037831	C/G	GTEx	25954001	GTEx	Gene expression	Skin sun exposed lower leg	HOXD-AS1	ENSG00000224189.2	302	C	-0.2285	0.05859	0.0001227
rs1318778	chr2:177037831	C/G	GTEx	25954001	GTEx	Gene expression	Skin sun exposed lower leg	HOXD9	ENSG00000128709.10	302	C	0.1502	0.0524	0.00448
rs1318778	chr2:177037831	C/G	GTEx	25954001	GTEx	Gene expression	Skin sun exposed lower leg	HOXD1	ENSG00000128645.11	302	C	0.3004	0.06411	4.5e-06
rs1318778	chr2:177037831	C/G	GTEx	25954001	GTEx	Gene expression	Skin sun exposed lower leg	HOXD3	ENSG00000128652.7	302	C	0.1651	0.05242	0.001831
rs1549334	chr2:177039197	G/A	GTEx	25954001	GTEx	Gene expression	Skin sun exposed lower leg	HOXD1	ENSG00000128645.11	302	G	0.3004	0.06413	4.535e-06
rs1549334	chr2:177039197	G/A	GTEx	25954001	GTEx	Gene expression	Skin sun exposed lower leg	HOXD9	ENSG00000128709.10	302	G	0.1504	0.05241	0.004457
rs1549334	chr2:177039197	G/A	GTEx	25954001	GTEx	Gene expression	Skin sun exposed lower leg	HOXD-AS1	ENSG00000224189.2	302	G	-0.2286	0.0586	0.0001221
rs1549334	chr2:177039197	G/A	GTEx	25954001	GTEx	Gene expression	Skin sun exposed lower leg	HOXD3	ENSG00000128652.7	302	G	0.1651	0.05243	0.001832
rs6433571	chr2:177039578	G/T	GTEx	25954001	GTEx	Gene expression	Skin sun exposed lower leg	HOXD1	ENSG00000128645.11	302	G	0.2838	0.06382	1.295e-05
rs6433571	chr2:177039578	G/T	GTEx	25954001	GTEx	Gene expression	Skin sun exposed lower leg	HOXD9	ENSG00000128709.10	302	G	0.139	0.05206	0.008039
rs6433571	chr2:177039578	G/T	GTEx	25954001	GTEx	Gene expression	Skin sun exposed lower leg	HOXD3	ENSG00000128652.7	302	G	0.1485	0.05215	0.004759
rs6433571	chr2:177039578	G/T	GTEx	25954001	GTEx	Gene expression	Skin sun exposed lower leg	HOXD-AS1	ENSG00000224189.2	302	G	-0.2152	0.05826	0.0002702
rs2072590	chr2:177042633	C/A	GTEx	25954001	GTEx	Gene expression	Skin sun exposed lower leg	HOXD-AS1	ENSG00000224189.2	302	C	0.2285	0.0586	0.000123
rs2072590	chr2:177042633	C/A	GTEx	25954001	GTEx	Gene expression	Skin sun exposed lower leg	HOXD3	ENSG00000128652.7	302	C	-0.1651	0.05243	0.001827
rs2072590	chr2:177042633	C/A	GTEx	25954001	GTEx	Gene expression	Skin sun exposed lower leg	HOXD9	ENSG00000128709.10	302	C	-0.1502	0.0524	0.004493
rs2072590	chr2:177042633	C/A	GTEx	25954001	GTEx	Gene expression	Skin sun exposed lower leg	HOXD1	ENSG00000128645.11	302	C	-0.3005	0.06412	4.485e-06
rs6755766	chr2:177043205	C/T	GTEx	25954001	GTEx	Gene expression	Skin sun exposed lower leg	HOXD1	ENSG00000128645.11	302	C	-0.3027	0.06406	3.775e-06
rs6755766	chr2:177043205	C/T	GTEx	25954001	GTEx	Gene expression	Skin sun exposed lower leg	HOXD-AS1	ENSG00000224189.2	302	C	0.2327	0.05851	9.054e-05
rs6755766	chr2:177043205	C/T	GTEx	25954001	GTEx	Gene expression	Skin sun exposed lower leg	HOXD9	ENSG00000128709.10	302	C	-0.1539	0.05234	0.003565
rs6755766	chr2:177043205	C/T	GTEx	25954001	GTEx	Gene expression	Skin sun exposed lower leg	HOXD3	ENSG00000128652.7	302	C	-0.1559	0.05252	0.003275
rs6755777	chr2:177043226	G/T	GTEx	25954001	GTEx	Gene expression	Skin sun exposed lower leg	HOXD9	ENSG00000128709.10	302	G	-0.1565	0.05191	0.002833
rs6755777	chr2:177043226	G/T	GTEx	25954001	GTEx	Gene expression	Skin sun exposed lower leg	HOXD3	ENSG00000128652.7	302	G	-0.1579	0.05209	0.002682
rs6755777	chr2:177043226	G/T	GTEx	25954001	GTEx	Gene expression	Skin sun exposed lower leg	HOXD1	ENSG00000128645.11	302	G	-0.3019	0.06355	3.35e-06
rs6755777	chr2:177043226	G/T	GTEx	25954001	GTEx	Gene expression	Skin sun exposed lower leg	HOXD-AS1	ENSG00000224189.2	302	G	0.2282	0.05812	0.0001103
rs1562315	chr2:177045482	T/A	GTEx	25954001	GTEx	Gene expression	Skin sun exposed lower leg	HOXD1	ENSG00000128645.11	302	T	0.3002	0.06378	4.083e-06
rs1562315	chr2:177045482	T/A	GTEx	25954001	GTEx	Gene expression	Skin sun exposed lower leg	HOXD9	ENSG00000128709.10	302	T	0.1492	0.05214	0.004565
rs1562315	chr2:177045482	T/A	GTEx	25954001	GTEx	Gene expression	Skin sun exposed lower leg	HOXD-AS1	ENSG00000224189.2	302	T	-0.2237	0.05836	0.0001589
rs1562315	chr2:177045482	T/A	GTEx	25954001	GTEx	Gene expression	Skin sun exposed lower leg	HOXD3	ENSG00000128652.7	302	T	0.1591	0.05223	0.002559
rs4972504	chr2:177018726	C/T	GTEx	25954001	GTEx	Gene expression	Small intestine terminal ileum	NA	ENSG00000272729.1	77	C	-0.3969	0.1152	0.001097
rs2551802	chr2:177022158	C/G	GTEx	25954001	GTEx	Gene expression	Small intestine terminal ileum	NA	ENSG00000272729.1	77	C	0.3933	0.1125	0.000941
rs2252895	chr2:177023920	A/G	GTEx	25954001	GTEx	Gene expression	Small intestine terminal ileum	NA	ENSG00000272729.1	77	A	0.4185	0.1168	0.0007234
rs2252894	chr2:177023922	C/G	GTEx	25954001	GTEx	Gene expression	Small intestine terminal ileum	NA	ENSG00000272729.1	77	C	-0.4191	0.1203	0.0009788
rs2857538	chr2:177024261	C/T	GTEx	25954001	GTEx	Gene expression	Small intestine terminal ileum	NA	ENSG00000272729.1	77	C	0.4127	0.1154	0.0007353
rs2857540	chr2:177026698	G/T	GTEx	25954001	GTEx	Gene expression	Small intestine terminal ileum	NA	ENSG00000272729.1	77	G	0.4021	0.1166	0.001091
rs2113559	chr2:177031099	G/A	GTEx	25954001	GTEx	Gene expression	Small intestine terminal ileum	NA	ENSG00000272729.1	77	G	-0.4066	0.1148	0.000818
rs717852	chr2:177031623	T/C	GTEx	25954001	GTEx	Gene expression	Small intestine terminal ileum	NA	ENSG00000272729.1	77	T	-0.4152	0.1139	0.0005935
rs2249131	chr2:177032095	C/T	GTEx	25954001	GTEx	Gene expression	Small intestine terminal ileum	NA	ENSG00000272729.1	77	C	0.4152	0.1139	0.0005935
rs2857532	chr2:177033283	A/G	GTEx	25954001	GTEx	Gene expression	Small intestine terminal ileum	NA	ENSG00000272729.1	77	A	0.4152	0.1139	0.0005935
rs1051929	chr2:177036754	T/C	GTEx	25954001	GTEx	Gene expression	Small intestine terminal ileum	NA	ENSG00000272729.1	77	T	0.4152	0.1139	0.0005935
rs711830	chr2:177037311	G/A	GTEx	25954001	GTEx	Gene expression	Small intestine terminal ileum	NA	ENSG00000272729.1	77	G	-0.4152	0.1139	0.0005935
rs1318778	chr2:177037831	C/G	GTEx	25954001	GTEx	Gene expression	Small intestine terminal ileum	NA	ENSG00000272729.1	77	C	0.4152	0.1139	0.0005935
rs1549334	chr2:177039197	G/A	GTEx	25954001	GTEx	Gene expression	Small intestine terminal ileum	NA	ENSG00000272729.1	77	G	0.4155	0.1139	0.0005877
rs6433571	chr2:177039578	G/T	GTEx	25954001	GTEx	Gene expression	Small intestine terminal ileum	NA	ENSG00000272729.1	77	G	0.4101	0.1145	0.0007232
rs2072590	chr2:177042633	C/A	GTEx	25954001	GTEx	Gene expression	Small intestine terminal ileum	NA	ENSG00000272729.1	77	C	-0.4153	0.1139	0.0005934
rs6755766	chr2:177043205	C/T	GTEx	25954001	GTEx	Gene expression	Small intestine terminal ileum	NA	ENSG00000272729.1	77	C	-0.4152	0.1139	0.0005935
rs6755777	chr2:177043226	G/T	GTEx	25954001	GTEx	Gene expression	Small intestine terminal ileum	NA	ENSG00000272729.1	77	G	-0.4151	0.1139	0.0005942
rs1562315	chr2:177045482	T/A	GTEx	25954001	GTEx	Gene expression	Small intestine terminal ileum	NA	ENSG00000272729.1	77	T	0.4191	0.1139	0.0005352
rs4972504	chr2:177018726	C/T	GTEx	25954001	GTEx	Gene expression	Spleen	KIAA1715	ENSG00000144320.9	89	C	0.4321	0.1169	0.000441
rs2551802	chr2:177022158	C/G	GTEx	25954001	GTEx	Gene expression	Spleen	KIAA1715	ENSG00000144320.9	89	C	-0.3309	0.1165	0.005948
rs2252895	chr2:177023920	A/G	GTEx	25954001	GTEx	Gene expression	Spleen	KIAA1715	ENSG00000144320.9	89	A	-0.4374	0.1145	0.0002954
rs2252894	chr2:177023922	C/G	GTEx	25954001	GTEx	Gene expression	Spleen	KIAA1715	ENSG00000144320.9	89	C	0.447	0.1145	0.0002224
rs2857538	chr2:177024261	C/T	GTEx	25954001	GTEx	Gene expression	Spleen	KIAA1715	ENSG00000144320.9	89	C	-0.4101	0.1147	0.0006526
rs2857540	chr2:177026698	G/T	GTEx	25954001	GTEx	Gene expression	Spleen	KIAA1715	ENSG00000144320.9	89	G	-0.4006	0.1159	0.0009501
rs2113559	chr2:177031099	G/A	GTEx	25954001	GTEx	Gene expression	Spleen	KIAA1715	ENSG00000144320.9	89	G	0.4141	0.1168	0.0007201
rs717852	chr2:177031623	T/C	GTEx	25954001	GTEx	Gene expression	Spleen	KIAA1715	ENSG00000144320.9	89	T	0.4101	0.1147	0.0006526
rs2249131	chr2:177032095	C/T	GTEx	25954001	GTEx	Gene expression	Spleen	KIAA1715	ENSG00000144320.9	89	C	-0.4101	0.1147	0.0006526
rs2857532	chr2:177033283	A/G	GTEx	25954001	GTEx	Gene expression	Spleen	KIAA1715	ENSG00000144320.9	89	A	-0.4101	0.1147	0.0006526
rs1051929	chr2:177036754	T/C	GTEx	25954001	GTEx	Gene expression	Spleen	KIAA1715	ENSG00000144320.9	89	T	-0.4101	0.1147	0.0006526
rs711830	chr2:177037311	G/A	GTEx	25954001	GTEx	Gene expression	Spleen	KIAA1715	ENSG00000144320.9	89	G	0.4101	0.1147	0.0006526
rs1318778	chr2:177037831	C/G	GTEx	25954001	GTEx	Gene expression	Spleen	KIAA1715	ENSG00000144320.9	89	C	-0.4101	0.1147	0.0006526
rs1549334	chr2:177039197	G/A	GTEx	25954001	GTEx	Gene expression	Spleen	KIAA1715	ENSG00000144320.9	89	G	-0.4106	0.1147	0.0006466
rs6433571	chr2:177039578	G/T	GTEx	25954001	GTEx	Gene expression	Spleen	KIAA1715	ENSG00000144320.9	89	G	-0.416	0.1151	0.0005798
rs2072590	chr2:177042633	C/A	GTEx	25954001	GTEx	Gene expression	Spleen	KIAA1715	ENSG00000144320.9	89	C	0.41	0.1147	0.0006566
rs6755766	chr2:177043205	C/T	GTEx	25954001	GTEx	Gene expression	Spleen	KIAA1715	ENSG00000144320.9	89	C	0.4205	0.1086	0.0002461
rs6755777	chr2:177043226	G/T	GTEx	25954001	GTEx	Gene expression	Spleen	KIAA1715	ENSG00000144320.9	89	G	0.421	0.1086	0.000244
rs1562315	chr2:177045482	T/A	GTEx	25954001	GTEx	Gene expression	Spleen	KIAA1715	ENSG00000144320.9	89	T	-0.4205	0.1086	0.0002461
rs2252895	chr2:177023920	A/G	GTEx	25954001	GTEx	Gene expression	Stomach	KIAA1715	ENSG00000144320.9	170	A	-0.2191	0.08108	0.007771
rs2252895	chr2:177023920	A/G	GTEx	25954001	GTEx	Gene expression	Stomach	HOXD-AS1	ENSG00000224189.2	170	A	-0.2079	0.07492	0.006302
rs2857538	chr2:177024261	C/T	GTEx	25954001	GTEx	Gene expression	Stomach	HOXD-AS1	ENSG00000224189.2	170	C	-0.1984	0.07413	0.008368
rs2857540	chr2:177026698	G/T	GTEx	25954001	GTEx	Gene expression	Stomach	KIAA1715	ENSG00000144320.9	170	G	-0.2335	0.08062	0.004408
rs2113559	chr2:177031099	G/A	GTEx	25954001	GTEx	Gene expression	Stomach	KIAA1715	ENSG00000144320.9	170	G	0.2303	0.07993	0.004613
rs717852	chr2:177031623	T/C	GTEx	25954001	GTEx	Gene expression	Stomach	HOXD-AS1	ENSG00000224189.2	170	T	0.2145	0.0745	0.004652
rs2249131	chr2:177032095	C/T	GTEx	25954001	GTEx	Gene expression	Stomach	HOXD-AS1	ENSG00000224189.2	170	C	-0.2149	0.07463	0.004637
rs2857532	chr2:177033283	A/G	GTEx	25954001	GTEx	Gene expression	Stomach	HOXD-AS1	ENSG00000224189.2	170	A	-0.2087	0.0732	0.00505
rs2857532	chr2:177033283	A/G	GTEx	25954001	GTEx	Gene expression	Stomach	KIAA1715	ENSG00000144320.9	170	A	-0.2197	0.07923	0.006354
rs1051929	chr2:177036754	T/C	GTEx	25954001	GTEx	Gene expression	Stomach	HOXD-AS1	ENSG00000224189.2	170	T	-0.2168	0.07382	0.003907
rs711830	chr2:177037311	G/A	GTEx	25954001	GTEx	Gene expression	Stomach	KIAA1715	ENSG00000144320.9	170	G	0.209	0.07834	0.008571
rs711830	chr2:177037311	G/A	GTEx	25954001	GTEx	Gene expression	Stomach	HOXD-AS1	ENSG00000224189.2	170	G	0.211	0.07212	0.004042
rs1318778	chr2:177037831	C/G	GTEx	25954001	GTEx	Gene expression	Stomach	HOXD-AS1	ENSG00000224189.2	170	C	-0.217	0.07347	0.003713
rs1549334	chr2:177039197	G/A	GTEx	25954001	GTEx	Gene expression	Stomach	HOXD-AS1	ENSG00000224189.2	170	G	-0.217	0.07349	0.003729
rs6433571	chr2:177039578	G/T	GTEx	25954001	GTEx	Gene expression	Stomach	HOXD-AS1	ENSG00000224189.2	170	G	-0.1992	0.07245	0.006792
rs2072590	chr2:177042633	C/A	GTEx	25954001	GTEx	Gene expression	Stomach	HOXD-AS1	ENSG00000224189.2	170	C	0.2171	0.07348	0.003702
rs6755766	chr2:177043205	C/T	GTEx	25954001	GTEx	Gene expression	Stomach	HOXD-AS1	ENSG00000224189.2	170	C	0.2002	0.07205	0.006252
rs6755777	chr2:177043226	G/T	GTEx	25954001	GTEx	Gene expression	Stomach	HOXD-AS1	ENSG00000224189.2	170	G	0.1998	0.07208	0.006365
rs1562315	chr2:177045482	T/A	GTEx	25954001	GTEx	Gene expression	Stomach	HOXD-AS1	ENSG00000224189.2	170	T	-0.2029	0.07213	0.005654
rs4972504	chr2:177018726	C/T	GTEx	25954001	GTEx	Gene expression	Testis	HOXD3	ENSG00000128652.7	157	C	-0.2814	0.07167	0.0001441
rs4972504	chr2:177018726	C/T	GTEx	25954001	GTEx	Gene expression	Testis	NA	ENSG00000226363.3	157	C	-0.3561	0.07032	1.492e-06
rs4972504	chr2:177018726	C/T	GTEx	25954001	GTEx	Gene expression	Testis	HOXD9	ENSG00000128709.10	157	C	-0.2042	0.07669	0.00882
rs4972504	chr2:177018726	C/T	GTEx	25954001	GTEx	Gene expression	Testis	HOXD-AS2	ENSG00000237380.2	157	C	-0.4516	0.09439	4.889e-06
rs4972504	chr2:177018726	C/T	GTEx	25954001	GTEx	Gene expression	Testis	HOXD-AS1	ENSG00000224189.2	157	C	-0.4511	0.05257	3.736e-14
rs4972504	chr2:177018726	C/T	GTEx	25954001	GTEx	Gene expression	Testis	HOXD1	ENSG00000128645.11	157	C	-0.2058	0.07562	0.007467
rs4972504	chr2:177018726	C/T	GTEx	25954001	GTEx	Gene expression	Testis	NA	ENSG00000272729.1	157	C	-0.6304	0.11	7.482e-08
rs2551802	chr2:177022158	C/G	GTEx	25954001	GTEx	Gene expression	Testis	HOXD3	ENSG00000128652.7	157	C	0.2935	0.07065	6.114e-05
rs2551802	chr2:177022158	C/G	GTEx	25954001	GTEx	Gene expression	Testis	NA	ENSG00000226363.3	157	C	0.3523	0.06982	1.61e-06
rs2551802	chr2:177022158	C/G	GTEx	25954001	GTEx	Gene expression	Testis	HOXD-AS2	ENSG00000237380.2	157	C	0.4033	0.09533	4.551e-05
rs2551802	chr2:177022158	C/G	GTEx	25954001	GTEx	Gene expression	Testis	NA	ENSG00000272729.1	157	C	0.6198	0.1094	1.023e-07
rs2551802	chr2:177022158	C/G	GTEx	25954001	GTEx	Gene expression	Testis	HOXD-AS1	ENSG00000224189.2	157	C	0.4438	0.05243	7.035e-14
rs2252895	chr2:177023920	A/G	GTEx	25954001	GTEx	Gene expression	Testis	HOXD3	ENSG00000128652.7	157	A	0.2946	0.07206	7.864e-05
rs2252895	chr2:177023920	A/G	GTEx	25954001	GTEx	Gene expression	Testis	HOXD-AS1	ENSG00000224189.2	157	A	0.4815	0.05119	4.209e-16
rs2252895	chr2:177023920	A/G	GTEx	25954001	GTEx	Gene expression	Testis	NA	ENSG00000226363.3	157	A	0.3899	0.06971	1.412e-07
rs2252895	chr2:177023920	A/G	GTEx	25954001	GTEx	Gene expression	Testis	NA	ENSG00000272729.1	157	A	0.6608	0.11	2.025e-08
rs2252895	chr2:177023920	A/G	GTEx	25954001	GTEx	Gene expression	Testis	HOXD-AS2	ENSG00000237380.2	157	A	0.4475	0.09569	7.648e-06
rs2252894	chr2:177023922	C/G	GTEx	25954001	GTEx	Gene expression	Testis	HOXD-AS2	ENSG00000237380.2	157	C	-0.4837	0.09907	3.236e-06
rs2252894	chr2:177023922	C/G	GTEx	25954001	GTEx	Gene expression	Testis	NA	ENSG00000272729.1	157	C	-0.6691	0.1156	5.716e-08
rs2252894	chr2:177023922	C/G	GTEx	25954001	GTEx	Gene expression	Testis	HOXD-AS1	ENSG00000224189.2	157	C	-0.4765	0.05525	2.962e-14
rs2252894	chr2:177023922	C/G	GTEx	25954001	GTEx	Gene expression	Testis	HOXD3	ENSG00000128652.7	157	C	-0.3083	0.07508	7.331e-05
rs2252894	chr2:177023922	C/G	GTEx	25954001	GTEx	Gene expression	Testis	NA	ENSG00000226363.3	157	C	-0.3799	0.07384	1.049e-06
rs2857538	chr2:177024261	C/T	GTEx	25954001	GTEx	Gene expression	Testis	HOXD-AS2	ENSG00000237380.2	157	C	0.4455	0.09565	8.279e-06
rs2857538	chr2:177024261	C/T	GTEx	25954001	GTEx	Gene expression	Testis	NA	ENSG00000272729.1	157	C	0.664	0.1097	1.628e-08
rs2857538	chr2:177024261	C/T	GTEx	25954001	GTEx	Gene expression	Testis	NA	ENSG00000226363.3	157	C	0.3888	0.06967	1.488e-07
rs2857538	chr2:177024261	C/T	GTEx	25954001	GTEx	Gene expression	Testis	HOXD3	ENSG00000128652.7	157	C	0.2956	0.07194	7.283e-05
rs2857538	chr2:177024261	C/T	GTEx	25954001	GTEx	Gene expression	Testis	HOXD-AS1	ENSG00000224189.2	157	C	0.477	0.05144	8.661e-16
rs2857538	chr2:177024261	C/T	GTEx	25954001	GTEx	Gene expression	Testis	HOXD1	ENSG00000128645.11	157	C	0.2039	0.0764	0.008655
rs2857540	chr2:177026698	G/T	GTEx	25954001	GTEx	Gene expression	Testis	HOXD-AS1	ENSG00000224189.2	157	G	0.4737	0.05086	6.948e-16
rs2857540	chr2:177026698	G/T	GTEx	25954001	GTEx	Gene expression	Testis	NA	ENSG00000226363.3	157	G	0.3829	0.06911	1.796e-07
rs2857540	chr2:177026698	G/T	GTEx	25954001	GTEx	Gene expression	Testis	HOXD-AS2	ENSG00000237380.2	157	G	0.4237	0.0954	1.992e-05
rs2857540	chr2:177026698	G/T	GTEx	25954001	GTEx	Gene expression	Testis	NA	ENSG00000272729.1	157	G	0.6693	0.108	8.323e-09
rs2857540	chr2:177026698	G/T	GTEx	25954001	GTEx	Gene expression	Testis	HOXD3	ENSG00000128652.7	157	G	0.2884	0.07141	9.469e-05
rs2113559	chr2:177031099	G/A	GTEx	25954001	GTEx	Gene expression	Testis	NA	ENSG00000226363.3	157	G	-0.3922	0.07047	1.599e-07
rs2113559	chr2:177031099	G/A	GTEx	25954001	GTEx	Gene expression	Testis	NA	ENSG00000272729.1	157	G	-0.6785	0.1105	1.083e-08
rs2113559	chr2:177031099	G/A	GTEx	25954001	GTEx	Gene expression	Testis	HOXD-AS2	ENSG00000237380.2	157	G	-0.4385	0.09715	1.486e-05
rs2113559	chr2:177031099	G/A	GTEx	25954001	GTEx	Gene expression	Testis	HOXD1	ENSG00000128645.11	157	G	-0.2032	0.0773	0.009677
rs2113559	chr2:177031099	G/A	GTEx	25954001	GTEx	Gene expression	Testis	HOXD-AS1	ENSG00000224189.2	157	G	-0.479	0.05226	1.556e-15
rs2113559	chr2:177031099	G/A	GTEx	25954001	GTEx	Gene expression	Testis	KIAA1715	ENSG00000144320.9	157	G	-0.1381	0.05212	0.009132
rs2113559	chr2:177031099	G/A	GTEx	25954001	GTEx	Gene expression	Testis	HOXD3	ENSG00000128652.7	157	G	-0.3091	0.07238	3.91e-05
rs717852	chr2:177031623	T/C	GTEx	25954001	GTEx	Gene expression	Testis	NA	ENSG00000226363.3	157	T	-0.391	0.07076	1.918e-07
rs717852	chr2:177031623	T/C	GTEx	25954001	GTEx	Gene expression	Testis	HOXD-AS2	ENSG00000237380.2	157	T	-0.4424	0.0973	1.302e-05
rs717852	chr2:177031623	T/C	GTEx	25954001	GTEx	Gene expression	Testis	HOXD-AS1	ENSG00000224189.2	157	T	-0.4804	0.05238	1.531e-15
rs717852	chr2:177031623	T/C	GTEx	25954001	GTEx	Gene expression	Testis	NA	ENSG00000272729.1	157	T	-0.6877	0.1104	7.107e-09
rs717852	chr2:177031623	T/C	GTEx	25954001	GTEx	Gene expression	Testis	HOXD3	ENSG00000128652.7	157	T	-0.3122	0.07249	3.382e-05
rs717852	chr2:177031623	T/C	GTEx	25954001	GTEx	Gene expression	Testis	HOXD1	ENSG00000128645.11	157	T	-0.2128	0.0773	0.006828
rs2249131	chr2:177032095	C/T	GTEx	25954001	GTEx	Gene expression	Testis	HOXD3	ENSG00000128652.7	157	C	0.3141	0.07261	3.139e-05
rs2249131	chr2:177032095	C/T	GTEx	25954001	GTEx	Gene expression	Testis	KIAA1715	ENSG00000144320.9	157	C	0.1377	0.0524	0.009709
rs2249131	chr2:177032095	C/T	GTEx	25954001	GTEx	Gene expression	Testis	HOXD1	ENSG00000128645.11	157	C	0.214	0.07747	0.006639
rs2249131	chr2:177032095	C/T	GTEx	25954001	GTEx	Gene expression	Testis	NA	ENSG00000226363.3	157	C	0.3912	0.07096	2.021e-07
rs2249131	chr2:177032095	C/T	GTEx	25954001	GTEx	Gene expression	Testis	HOXD-AS2	ENSG00000237380.2	157	C	0.4424	0.09757	1.368e-05
rs2249131	chr2:177032095	C/T	GTEx	25954001	GTEx	Gene expression	Testis	NA	ENSG00000272729.1	157	C	0.6892	0.1107	7.137e-09
rs2249131	chr2:177032095	C/T	GTEx	25954001	GTEx	Gene expression	Testis	HOXD-AS1	ENSG00000224189.2	157	C	0.4809	0.05255	1.701e-15
rs2857532	chr2:177033283	A/G	GTEx	25954001	GTEx	Gene expression	Testis	HOXD-AS2	ENSG00000237380.2	157	A	0.4365	0.09523	1.117e-05
rs2857532	chr2:177033283	A/G	GTEx	25954001	GTEx	Gene expression	Testis	HOXD1	ENSG00000128645.11	157	A	0.2031	0.07587	0.008464
rs2857532	chr2:177033283	A/G	GTEx	25954001	GTEx	Gene expression	Testis	NA	ENSG00000272729.1	157	A	0.6699	0.1084	8.935e-09
rs2857532	chr2:177033283	A/G	GTEx	25954001	GTEx	Gene expression	Testis	HOXD9	ENSG00000128709.10	157	A	0.2026	0.07692	0.009537
rs2857532	chr2:177033283	A/G	GTEx	25954001	GTEx	Gene expression	Testis	HOXD-AS1	ENSG00000224189.2	157	A	0.4711	0.0513	1.425e-15
rs2857532	chr2:177033283	A/G	GTEx	25954001	GTEx	Gene expression	Testis	HOXD3	ENSG00000128652.7	157	A	0.2971	0.07134	5.861e-05
rs2857532	chr2:177033283	A/G	GTEx	25954001	GTEx	Gene expression	Testis	NA	ENSG00000226363.3	157	A	0.3844	0.06928	1.725e-07
rs1051929	chr2:177036754	T/C	GTEx	25954001	GTEx	Gene expression	Testis	HOXD3	ENSG00000128652.7	157	T	0.3174	0.07228	2.434e-05
rs1051929	chr2:177036754	T/C	GTEx	25954001	GTEx	Gene expression	Testis	HOXD-AS1	ENSG00000224189.2	157	T	0.4777	0.05257	2.413e-15
rs1051929	chr2:177036754	T/C	GTEx	25954001	GTEx	Gene expression	Testis	NA	ENSG00000272729.1	157	T	0.681	0.1107	1.033e-08
rs1051929	chr2:177036754	T/C	GTEx	25954001	GTEx	Gene expression	Testis	HOXD-AS2	ENSG00000237380.2	157	T	0.4378	0.09744	1.617e-05
rs1051929	chr2:177036754	T/C	GTEx	25954001	GTEx	Gene expression	Testis	HOXD1	ENSG00000128645.11	157	T	0.2152	0.07723	0.006189
rs1051929	chr2:177036754	T/C	GTEx	25954001	GTEx	Gene expression	Testis	NA	ENSG00000226363.3	157	T	0.3926	0.07066	1.667e-07
rs1051929	chr2:177036754	T/C	GTEx	25954001	GTEx	Gene expression	Testis	KIAA1715	ENSG00000144320.9	157	T	0.1372	0.05227	0.009784
rs711830	chr2:177037311	G/A	GTEx	25954001	GTEx	Gene expression	Testis	HOXD-AS1	ENSG00000224189.2	157	G	-0.4676	0.05131	2.085e-15
rs711830	chr2:177037311	G/A	GTEx	25954001	GTEx	Gene expression	Testis	HOXD9	ENSG00000128709.10	157	G	-0.2069	0.07658	0.007878
rs711830	chr2:177037311	G/A	GTEx	25954001	GTEx	Gene expression	Testis	HOXD3	ENSG00000128652.7	157	G	-0.3	0.07099	4.642e-05
rs711830	chr2:177037311	G/A	GTEx	25954001	GTEx	Gene expression	Testis	NA	ENSG00000272729.1	157	G	-0.6615	0.1084	1.299e-08
rs711830	chr2:177037311	G/A	GTEx	25954001	GTEx	Gene expression	Testis	HOXD1	ENSG00000128645.11	157	G	-0.2041	0.07561	0.007938
rs711830	chr2:177037311	G/A	GTEx	25954001	GTEx	Gene expression	Testis	NA	ENSG00000226363.3	157	G	-0.3854	0.06897	1.447e-07
rs711830	chr2:177037311	G/A	GTEx	25954001	GTEx	Gene expression	Testis	HOXD-AS2	ENSG00000237380.2	157	G	-0.4318	0.09508	1.332e-05
rs1318778	chr2:177037831	C/G	GTEx	25954001	GTEx	Gene expression	Testis	HOXD3	ENSG00000128652.7	157	C	0.3174	0.07228	2.434e-05
rs1318778	chr2:177037831	C/G	GTEx	25954001	GTEx	Gene expression	Testis	HOXD1	ENSG00000128645.11	157	C	0.2152	0.07723	0.006189
rs1318778	chr2:177037831	C/G	GTEx	25954001	GTEx	Gene expression	Testis	HOXD-AS1	ENSG00000224189.2	157	C	0.4776	0.05257	2.418e-15
rs1318778	chr2:177037831	C/G	GTEx	25954001	GTEx	Gene expression	Testis	NA	ENSG00000226363.3	157	C	0.3926	0.07066	1.667e-07
rs1318778	chr2:177037831	C/G	GTEx	25954001	GTEx	Gene expression	Testis	HOXD-AS2	ENSG00000237380.2	157	C	0.4378	0.09744	1.619e-05
rs1318778	chr2:177037831	C/G	GTEx	25954001	GTEx	Gene expression	Testis	NA	ENSG00000272729.1	157	C	0.6809	0.1107	1.034e-08
rs1318778	chr2:177037831	C/G	GTEx	25954001	GTEx	Gene expression	Testis	KIAA1715	ENSG00000144320.9	157	C	0.1372	0.05227	0.009786
rs1549334	chr2:177039197	G/A	GTEx	25954001	GTEx	Gene expression	Testis	HOXD-AS2	ENSG00000237380.2	157	G	0.4379	0.09749	1.626e-05
rs1549334	chr2:177039197	G/A	GTEx	25954001	GTEx	Gene expression	Testis	HOXD1	ENSG00000128645.11	157	G	0.2153	0.07726	0.006197
rs1549334	chr2:177039197	G/A	GTEx	25954001	GTEx	Gene expression	Testis	KIAA1715	ENSG00000144320.9	157	G	0.1372	0.05229	0.009797
rs1549334	chr2:177039197	G/A	GTEx	25954001	GTEx	Gene expression	Testis	NA	ENSG00000272729.1	157	G	0.6814	0.1108	1.024e-08
rs1549334	chr2:177039197	G/A	GTEx	25954001	GTEx	Gene expression	Testis	HOXD-AS1	ENSG00000224189.2	157	G	0.478	0.05258	2.365e-15
rs1549334	chr2:177039197	G/A	GTEx	25954001	GTEx	Gene expression	Testis	HOXD3	ENSG00000128652.7	157	G	0.3175	0.07231	2.437e-05
rs1549334	chr2:177039197	G/A	GTEx	25954001	GTEx	Gene expression	Testis	NA	ENSG00000226363.3	157	G	0.393	0.07068	1.643e-07
rs6433571	chr2:177039578	G/T	GTEx	25954001	GTEx	Gene expression	Testis	HOXD3	ENSG00000128652.7	157	G	0.3181	0.07224	2.311e-05
rs6433571	chr2:177039578	G/T	GTEx	25954001	GTEx	Gene expression	Testis	HOXD1	ENSG00000128645.11	157	G	0.2153	0.07722	0.006167
rs6433571	chr2:177039578	G/T	GTEx	25954001	GTEx	Gene expression	Testis	NA	ENSG00000272729.1	157	G	0.6807	0.1107	1.044e-08
rs6433571	chr2:177039578	G/T	GTEx	25954001	GTEx	Gene expression	Testis	NA	ENSG00000226363.3	157	G	0.3931	0.07063	1.592e-07
rs6433571	chr2:177039578	G/T	GTEx	25954001	GTEx	Gene expression	Testis	HOXD-AS2	ENSG00000237380.2	157	G	0.4377	0.09743	1.624e-05
rs6433571	chr2:177039578	G/T	GTEx	25954001	GTEx	Gene expression	Testis	KIAA1715	ENSG00000144320.9	157	G	0.1369	0.05227	0.009957
rs6433571	chr2:177039578	G/T	GTEx	25954001	GTEx	Gene expression	Testis	HOXD-AS1	ENSG00000224189.2	157	G	0.4779	0.05253	2.266e-15
rs2072590	chr2:177042633	C/A	GTEx	25954001	GTEx	Gene expression	Testis	NA	ENSG00000226363.3	157	C	-0.3927	0.07067	1.664e-07
rs2072590	chr2:177042633	C/A	GTEx	25954001	GTEx	Gene expression	Testis	KIAA1715	ENSG00000144320.9	157	C	-0.1372	0.05228	0.009776
rs2072590	chr2:177042633	C/A	GTEx	25954001	GTEx	Gene expression	Testis	HOXD1	ENSG00000128645.11	157	C	-0.2152	0.07724	0.006203
rs2072590	chr2:177042633	C/A	GTEx	25954001	GTEx	Gene expression	Testis	HOXD-AS2	ENSG00000237380.2	157	C	-0.4379	0.09745	1.612e-05
rs2072590	chr2:177042633	C/A	GTEx	25954001	GTEx	Gene expression	Testis	NA	ENSG00000272729.1	157	C	-0.6811	0.1107	1.03e-08
rs2072590	chr2:177042633	C/A	GTEx	25954001	GTEx	Gene expression	Testis	HOXD3	ENSG00000128652.7	157	C	-0.3175	0.07229	2.424e-05
rs2072590	chr2:177042633	C/A	GTEx	25954001	GTEx	Gene expression	Testis	HOXD-AS1	ENSG00000224189.2	157	C	-0.4777	0.05257	2.408e-15
rs6755766	chr2:177043205	C/T	GTEx	25954001	GTEx	Gene expression	Testis	KIAA1715	ENSG00000144320.9	157	C	-0.1372	0.05227	0.009786
rs6755766	chr2:177043205	C/T	GTEx	25954001	GTEx	Gene expression	Testis	NA	ENSG00000226363.3	157	C	-0.3926	0.07066	1.667e-07
rs6755766	chr2:177043205	C/T	GTEx	25954001	GTEx	Gene expression	Testis	NA	ENSG00000272729.1	157	C	-0.6809	0.1107	1.034e-08
rs6755766	chr2:177043205	C/T	GTEx	25954001	GTEx	Gene expression	Testis	HOXD-AS1	ENSG00000224189.2	157	C	-0.4776	0.05257	2.418e-15
rs6755766	chr2:177043205	C/T	GTEx	25954001	GTEx	Gene expression	Testis	HOXD3	ENSG00000128652.7	157	C	-0.3174	0.07228	2.434e-05
rs6755766	chr2:177043205	C/T	GTEx	25954001	GTEx	Gene expression	Testis	HOXD-AS2	ENSG00000237380.2	157	C	-0.4378	0.09744	1.619e-05
rs6755766	chr2:177043205	C/T	GTEx	25954001	GTEx	Gene expression	Testis	HOXD1	ENSG00000128645.11	157	C	-0.2152	0.07723	0.006189
rs6755777	chr2:177043226	G/T	GTEx	25954001	GTEx	Gene expression	Testis	HOXD1	ENSG00000128645.11	157	G	-0.2156	0.0772	0.006065
rs6755777	chr2:177043226	G/T	GTEx	25954001	GTEx	Gene expression	Testis	KIAA1715	ENSG00000144320.9	157	G	-0.1375	0.05225	0.009609
rs6755777	chr2:177043226	G/T	GTEx	25954001	GTEx	Gene expression	Testis	HOXD3	ENSG00000128652.7	157	G	-0.3167	0.07228	2.532e-05
rs6755777	chr2:177043226	G/T	GTEx	25954001	GTEx	Gene expression	Testis	HOXD-AS2	ENSG00000237380.2	157	G	-0.4354	0.0975	1.805e-05
rs6755777	chr2:177043226	G/T	GTEx	25954001	GTEx	Gene expression	Testis	HOXD-AS1	ENSG00000224189.2	157	G	-0.4776	0.05255	2.397e-15
rs6755777	chr2:177043226	G/T	GTEx	25954001	GTEx	Gene expression	Testis	NA	ENSG00000226363.3	157	G	-0.3928	0.07063	1.624e-07
rs6755777	chr2:177043226	G/T	GTEx	25954001	GTEx	Gene expression	Testis	NA	ENSG00000272729.1	157	G	-0.6802	0.1107	1.067e-08
rs1562315	chr2:177045482	T/A	GTEx	25954001	GTEx	Gene expression	Testis	HOXD3	ENSG00000128652.7	157	T	0.302	0.07247	5.82e-05
rs1562315	chr2:177045482	T/A	GTEx	25954001	GTEx	Gene expression	Testis	HOXD-AS1	ENSG00000224189.2	157	T	0.4711	0.05268	5.286e-15
rs1562315	chr2:177045482	T/A	GTEx	25954001	GTEx	Gene expression	Testis	NA	ENSG00000226363.3	157	T	0.3862	0.07058	2.442e-07
rs1562315	chr2:177045482	T/A	GTEx	25954001	GTEx	Gene expression	Testis	HOXD-AS2	ENSG00000237380.2	157	T	0.443	0.09677	1.15e-05
rs1562315	chr2:177045482	T/A	GTEx	25954001	GTEx	Gene expression	Testis	HOXD1	ENSG00000128645.11	157	T	0.2212	0.07674	0.004668
rs1562315	chr2:177045482	T/A	GTEx	25954001	GTEx	Gene expression	Testis	NA	ENSG00000272729.1	157	T	0.6759	0.1104	1.169e-08
rs2857532	chr2:177033283	A/G	GTEx	25954001	GTEx	Gene expression	Thyroid	KIAA1715	ENSG00000144320.9	278	A	-0.1326	0.05059	0.00933
rs6433571	chr2:177039578	G/T	GTEx	25954001	GTEx	Gene expression	Thyroid	KIAA1715	ENSG00000144320.9	278	G	-0.1357	0.05064	0.007908
rs4972504	chr2:177018726	C/T	GTEx	25954001	GTEx	Gene expression	Uterus	KIAA1715	ENSG00000144320.9	70	C	0.6197	0.1621	0.0003741
rs2551802	chr2:177022158	C/G	GTEx	25954001	GTEx	Gene expression	Uterus	KIAA1715	ENSG00000144320.9	70	C	-0.6138	0.1654	0.0005294
rs2252895	chr2:177023920	A/G	GTEx	25954001	GTEx	Gene expression	Uterus	KIAA1715	ENSG00000144320.9	70	A	-0.6191	0.1623	0.0003834
rs2252894	chr2:177023922	C/G	GTEx	25954001	GTEx	Gene expression	Uterus	KIAA1715	ENSG00000144320.9	70	C	0.5707	0.1582	0.000726
rs2857538	chr2:177024261	C/T	GTEx	25954001	GTEx	Gene expression	Uterus	KIAA1715	ENSG00000144320.9	70	C	-0.6142	0.1615	0.0003974
rs2857540	chr2:177026698	G/T	GTEx	25954001	GTEx	Gene expression	Uterus	KIAA1715	ENSG00000144320.9	70	G	-0.5807	0.1685	0.001176
rs2113559	chr2:177031099	G/A	GTEx	25954001	GTEx	Gene expression	Uterus	KIAA1715	ENSG00000144320.9	70	G	0.5925	0.1594	0.0005164
rs717852	chr2:177031623	T/C	GTEx	25954001	GTEx	Gene expression	Uterus	KIAA1715	ENSG00000144320.9	70	T	0.5917	0.1591	0.000515
rs2249131	chr2:177032095	C/T	GTEx	25954001	GTEx	Gene expression	Uterus	KIAA1715	ENSG00000144320.9	70	C	-0.5917	0.1591	0.000515
rs2857532	chr2:177033283	A/G	GTEx	25954001	GTEx	Gene expression	Uterus	KIAA1715	ENSG00000144320.9	70	A	-0.5917	0.1591	0.000515
rs1051929	chr2:177036754	T/C	GTEx	25954001	GTEx	Gene expression	Uterus	KIAA1715	ENSG00000144320.9	70	T	-0.5824	0.1567	0.0005206
rs711830	chr2:177037311	G/A	GTEx	25954001	GTEx	Gene expression	Uterus	KIAA1715	ENSG00000144320.9	70	G	0.5761	0.1558	0.0005492
rs1318778	chr2:177037831	C/G	GTEx	25954001	GTEx	Gene expression	Uterus	KIAA1715	ENSG00000144320.9	70	C	-0.5761	0.1558	0.0005492
rs1549334	chr2:177039197	G/A	GTEx	25954001	GTEx	Gene expression	Uterus	KIAA1715	ENSG00000144320.9	70	G	-0.5762	0.1558	0.0005501
rs6433571	chr2:177039578	G/T	GTEx	25954001	GTEx	Gene expression	Uterus	KIAA1715	ENSG00000144320.9	70	G	-0.5503	0.1521	0.0007026
rs2072590	chr2:177042633	C/A	GTEx	25954001	GTEx	Gene expression	Uterus	KIAA1715	ENSG00000144320.9	70	C	0.5761	0.1558	0.0005492
rs6755766	chr2:177043205	C/T	GTEx	25954001	GTEx	Gene expression	Uterus	KIAA1715	ENSG00000144320.9	70	C	0.6468	0.1595	0.0001798
rs6755777	chr2:177043226	G/T	GTEx	25954001	GTEx	Gene expression	Uterus	KIAA1715	ENSG00000144320.9	70	G	0.5761	0.1558	0.0005492
rs1562315	chr2:177045482	T/A	GTEx	25954001	GTEx	Gene expression	Uterus	KIAA1715	ENSG00000144320.9	70	T	-0.5737	0.1563	0.0005981
rs4972504	chr2:177018726	C/T	GTEx	25954001	GTEx	Gene expression	Whole blood	KIAA1715	ENSG00000144320.9	338	C	0.1277	0.03594	0.0004447
rs2252895	chr2:177023920	A/G	GTEx	25954001	GTEx	Gene expression	Whole blood	KIAA1715	ENSG00000144320.9	338	A	-0.1334	0.03643	0.0002949
rs2252894	chr2:177023922	C/G	GTEx	25954001	GTEx	Gene expression	Whole blood	KIAA1715	ENSG00000144320.9	338	C	0.1178	0.03619	0.001265
rs2857538	chr2:177024261	C/T	GTEx	25954001	GTEx	Gene expression	Whole blood	KIAA1715	ENSG00000144320.9	338	C	-0.132	0.03626	0.000323
rs2857540	chr2:177026698	G/T	GTEx	25954001	GTEx	Gene expression	Whole blood	KIAA1715	ENSG00000144320.9	338	G	-0.1352	0.03638	0.0002407
rs2113559	chr2:177031099	G/A	GTEx	25954001	GTEx	Gene expression	Whole blood	KIAA1715	ENSG00000144320.9	338	G	0.1343	0.03643	0.0002717
rs717852	chr2:177031623	T/C	GTEx	25954001	GTEx	Gene expression	Whole blood	KIAA1715	ENSG00000144320.9	338	T	0.1358	0.03633	0.0002235
rs2249131	chr2:177032095	C/T	GTEx	25954001	GTEx	Gene expression	Whole blood	KIAA1715	ENSG00000144320.9	338	C	-0.1358	0.03637	0.0002263
rs2857532	chr2:177033283	A/G	GTEx	25954001	GTEx	Gene expression	Whole blood	KIAA1715	ENSG00000144320.9	338	A	-0.1349	0.03602	0.000217
rs1051929	chr2:177036754	T/C	GTEx	25954001	GTEx	Gene expression	Whole blood	KIAA1715	ENSG00000144320.9	338	T	-0.1402	0.03621	0.0001324
rs711830	chr2:177037311	G/A	GTEx	25954001	GTEx	Gene expression	Whole blood	KIAA1715	ENSG00000144320.9	338	G	0.1397	0.03578	0.0001166
rs1318778	chr2:177037831	C/G	GTEx	25954001	GTEx	Gene expression	Whole blood	KIAA1715	ENSG00000144320.9	338	C	-0.1407	0.03613	0.0001212
rs1549334	chr2:177039197	G/A	GTEx	25954001	GTEx	Gene expression	Whole blood	KIAA1715	ENSG00000144320.9	338	G	-0.1407	0.03614	0.000122
rs6433571	chr2:177039578	G/T	GTEx	25954001	GTEx	Gene expression	Whole blood	KIAA1715	ENSG00000144320.9	338	G	-0.1375	0.03593	0.0001586
rs2072590	chr2:177042633	C/A	GTEx	25954001	GTEx	Gene expression	Whole blood	KIAA1715	ENSG00000144320.9	338	C	0.1407	0.03613	0.0001217
rs6755766	chr2:177043205	C/T	GTEx	25954001	GTEx	Gene expression	Whole blood	KIAA1715	ENSG00000144320.9	338	C	0.1455	0.03598	6.717e-05
rs6755777	chr2:177043226	G/T	GTEx	25954001	GTEx	Gene expression	Whole blood	KIAA1715	ENSG00000144320.9	338	G	0.1431	0.03579	8.042e-05
rs1562315	chr2:177045482	T/A	GTEx	25954001	GTEx	Gene expression	Whole blood	KIAA1715	ENSG00000144320.9	338	T	-0.1372	0.0357	0.0001482
